# Supplementary material for: Loss of NARS1 impairs progenitor proliferation in cortical brain organoids and leads to microcephaly
Source: Nat Commun. 2020 Aug 12;11:4038. doi: 10.1038/s41467-020-17454-4 (PMC7424529; doi:10.1038/s41467-020-17454-4)
Supplement: Supplementary file 4 — Supplementary Data 2 [file 41467_2020_17454_MOESM4_ESM.xlsx]

## Sheet: Annotation
Input ID	Gene ID	Type	Tax ID	Homologene Gene ID	Homologene Gene Tax ID	Gene Symbol	Description	Biological Process (GO)	Protein Function (Protein Atlas)	Subcellular Location (Protein Atlas)
HES5	388585	symbol	H. sapiens	388585	H. sapiens	HES5	hes family bHLH transcription factor 5	GO:0072086 specification of loop of Henle identity;GO:0072081 specification of nephron tubule identity;GO:0045608 negative regulation of inner ear auditory receptor cell differentiation	Transcription factors/Basic domains	Cytosol;Nuclear speckles;Nucleoplasm(Approved)
CCND2	894	symbol	H. sapiens	894	H. sapiens	CCND2	cyclin D2	GO:0045737 positive regulation of cyclin-dependent protein serine/threonine kinase activity;GO:1900087 positive regulation of G1/S transition of mitotic cell cycle;GO:1904031 positive regulation of cyclin-dependent protein kinase activity		Nucleoplasm(Supported)
ID4	3400	symbol	H. sapiens	3400	H. sapiens	ID4	inhibitor of DNA binding 4, HLH protein	GO:0061682 seminal vesicle morphogenesis;GO:0060741 prostate gland stromal morphogenesis;GO:0048715 negative regulation of oligodendrocyte differentiation	Transcription factors/Basic domains	Nucleus(Supported)
LINC01551	387978	symbol	H. sapiens	387978	H. sapiens	LINC01551	long intergenic non-protein coding RNA 1551
LHX2	9355	symbol	H. sapiens	9355	H. sapiens	LHX2	LIM homeobox 2	GO:0045199 maintenance of epithelial cell apical/basal polarity;GO:0021978 telencephalon regionalization;GO:0001843 neural tube closure	Transcription factors/Helix-turn-helix domains	Nucleoplasm(Approved)
MPPED2	744	symbol	H. sapiens	744	H. sapiens	MPPED2	metallophosphoesterase domain containing 2			Mitochondria;Nucleoli;Vesicles(Approved)
SYNE2	23224	symbol	H. sapiens	23224	H. sapiens	SYNE2	spectrin repeat containing nuclear envelope protein 2	GO:0021817 nucleokinesis involved in cell motility in cerebral cortex radial glia guided migration;GO:0021815 modulation of microtubule cytoskeleton involved in cerebral cortex radial glia guided migration;GO:0021814 cell motility involved in cerebral cortex radial glia guided migration		Nuclear membrane(Enhanced)
SFRP1	6422	symbol	H. sapiens	6422	H. sapiens	SFRP1	secreted frizzled related protein 1	GO:2000041 negative regulation of planar cell polarity pathway involved in axis elongation;GO:2000080 negative regulation of canonical Wnt signaling pathway involved in controlling type B pancreatic cell proliferation;GO:0090179 planar cell polarity pathway involved in neural tube closure		Cytosol;Nucleoli(Approved)
FOXG1	2290	symbol	H. sapiens	2290	H. sapiens	FOXG1	forkhead box G1	GO:0045892 negative regulation of transcription, DNA-templated;GO:0007420 brain development;GO:1903507 negative regulation of nucleic acid-templated transcription	Transcription factors/Helix-turn-helix domains
EMX2	2018	symbol	H. sapiens	2018	H. sapiens	EMX2	empty spiracles homeobox 2	GO:0021796 cerebral cortex regionalization;GO:0021542 dentate gyrus development;GO:0072197 ureter morphogenesis	Transcription factors/Helix-turn-helix domains	Nucleus(Approved)
PHLDA1	22822	symbol	H. sapiens	22822	H. sapiens	PHLDA1	pleckstrin homology like domain family A member 1	GO:0045210 FasL biosynthetic process;GO:0000086 G2/M transition of mitotic cell cycle;GO:0044839 cell cycle G2/M phase transition		Nucleoli(Supported)
MEIS2	4212	symbol	H. sapiens	4212	H. sapiens	MEIS2	Meis homeobox 2	GO:0110024 positive regulation of cardiac muscle myoblast proliferation;GO:0110022 regulation of cardiac muscle myoblast proliferation;GO:2000288 positive regulation of myoblast proliferation	Transcription factors/Helix-turn-helix domains	Cytosol;Nucleoplasm(Approved)
PHIP	55023	symbol	H. sapiens	55023	H. sapiens	PHIP	pleckstrin homology domain interacting protein	GO:0043568 positive regulation of insulin-like growth factor receptor signaling pathway;GO:0043567 regulation of insulin-like growth factor receptor signaling pathway;GO:2001237 negative regulation of extrinsic apoptotic signaling pathway		Nucleoplasm(Supported)
HIST1H4C	8364	symbol	H. sapiens	8364	H. sapiens	HIST1H4C	histone cluster 1 H4 family member c	GO:0045653 negative regulation of megakaryocyte differentiation;GO:0034080 CENP-A containing nucleosome assembly;GO:0006335 DNA replication-dependent nucleosome assembly
DOK5	55816	symbol	H. sapiens	55816	H. sapiens	DOK5	docking protein 5	GO:0051386 regulation of neurotrophin TRK receptor signaling pathway;GO:0048011 neurotrophin TRK receptor signaling pathway;GO:0038179 neurotrophin signaling pathway		Focal adhesion sites(Approved)
CHCHD2	51142	symbol	H. sapiens	51142	H. sapiens	CHCHD2	coiled-coil-helix-coiled-coil-helix domain containing 2	GO:1900037 regulation of cellular response to hypoxia;GO:0071456 cellular response to hypoxia;GO:0036294 cellular response to decreased oxygen levels		Mitochondria(Enhanced)
EFNB2	1948	symbol	H. sapiens	1948	H. sapiens	EFNB2	ephrin B2	GO:1903849 positive regulation of aorta morphogenesis;GO:1903847 regulation of aorta morphogenesis;GO:1905653 positive regulation of artery morphogenesis		Cytosol;Nucleoplasm(Supported)
HMGA1	3159	symbol	H. sapiens	3159	H. sapiens	HMGA1	high mobility group AT-hook 1	GO:0075713 establishment of integrated proviral latency;GO:0035986 senescence-associated heterochromatin focus assembly;GO:0090402 oncogene-induced cell senescence	Transcription factors	Nucleoli;Nucleus(Approved)
TMEM161B-AS1	100505894	symbol	H. sapiens	100505894	H. sapiens	TMEM161B-AS1	TMEM161B antisense RNA 1
IER2	9592	symbol	H. sapiens	9592	H. sapiens	IER2	immediate early response 2	GO:0071774 response to fibroblast growth factor;GO:0045944 positive regulation of transcription by RNA polymerase II;GO:0045893 positive regulation of transcription, DNA-templated		Nucleoplasm(Enhanced)
CENPV	201161	symbol	H. sapiens	201161	H. sapiens	CENPV	centromere protein V	GO:0031508 pericentric heterochromatin assembly;GO:0031507 heterochromatin assembly;GO:0031055 chromatin remodeling at centromere
ZFP36L1	677	symbol	H. sapiens	677	H. sapiens	ZFP36L1	ZFP36 ring finger protein like 1	GO:0045657 positive regulation of monocyte differentiation;GO:0097403 cellular response to raffinose;GO:0060710 chorio-allantoic fusion
HMGN3	9324	symbol	H. sapiens	9324	H. sapiens	HMGN3	high mobility group nucleosomal binding domain 3	GO:0061178 regulation of insulin secretion involved in cellular response to glucose stimulus;GO:0035773 insulin secretion involved in cellular response to glucose stimulus;GO:0050796 regulation of insulin secretion		Nucleus(Enhanced)Cytosol(Supported)
HES1	3280	symbol	H. sapiens	3280	H. sapiens	HES1	hes family bHLH transcription factor 1	GO:0061106 negative regulation of stomach neuroendocrine cell differentiation;GO:2000227 negative regulation of pancreatic A cell differentiation;GO:0061105 regulation of stomach neuroendocrine cell differentiation	Transcription factors/Basic domains	Nucleus(Supported)
PPA1	5464	symbol	H. sapiens	5464	H. sapiens	PPA1	pyrophosphatase (inorganic) 1	GO:0071344 diphosphate metabolic process;GO:0006418 tRNA aminoacylation for protein translation;GO:0043039 tRNA aminoacylation	Enzymes/ENZYME proteins/Hydrolases	Vesicles(Supported)
NAP1L1	4673	symbol	H. sapiens	4673	H. sapiens	NAP1L1	nucleosome assembly protein 1 like 1	GO:2000179 positive regulation of neural precursor cell proliferation;GO:0006334 nucleosome assembly;GO:2000177 regulation of neural precursor cell proliferation		Microtubules(Uncertain)
TMSB4X	7114	symbol	H. sapiens	7114	H. sapiens	TMSB4X	thymosin beta 4 X-linked	GO:1905273 positive regulation of proton-transporting ATP synthase activity, rotational mechanism;GO:1905271 regulation of proton-transporting ATP synthase activity, rotational mechanism;GO:2000483 negative regulation of interleukin-8 secretion		Cytosol;Nucleoplasm;Vesicles(Approved)
SMC4	10051	symbol	H. sapiens	10051	H. sapiens	SMC4	structural maintenance of chromosomes 4	GO:0010032 meiotic chromosome condensation;GO:0007076 mitotic chromosome condensation;GO:0051383 kinetochore organization		Cytosol;Nuclear speckles(Supported)
FXYD6	53826	symbol	H. sapiens	53826	H. sapiens	FXYD6	FXYD domain containing ion transport regulator 6	GO:1903779 regulation of cardiac conduction;GO:2000649 regulation of sodium ion transmembrane transporter activity;GO:1902305 regulation of sodium ion transmembrane transport	Transporters/Transporter channels and pores	Cytosol;Nucleoplasm(Approved)
H2AFZ	3015	symbol	H. sapiens	3015	H. sapiens	H2AFZ	H2A histone family member Z	GO:0071392 cellular response to estradiol stimulus;GO:0032355 response to estradiol;GO:0045944 positive regulation of transcription by RNA polymerase II		Nucleoplasm(Supported)
PAX6	5080	symbol	H. sapiens	5080	H. sapiens	PAX6	paired box 6	GO:0021918 regulation of transcription from RNA polymerase II promoter involved in somatic motor neuron fate commitment;GO:0021917 somatic motor neuron fate commitment;GO:0021913 regulation of transcription from RNA polymerase II promoter involved in ventral spinal cord interneuron specification	Transcription factors/Helix-turn-helix domains	Nucleoplasm(Enhanced)
SKA2	348235	symbol	H. sapiens	348235	H. sapiens	SKA2	spindle and kinetochore associated complex subunit 2	GO:0031110 regulation of microtubule polymerization or depolymerization;GO:0031109 microtubule polymerization or depolymerization;GO:0070507 regulation of microtubule cytoskeleton organization
CKS2	1164	symbol	H. sapiens	1164	H. sapiens	CKS2	CDC28 protein kinase regulatory subunit 2	GO:0045737 positive regulation of cyclin-dependent protein serine/threonine kinase activity;GO:1904031 positive regulation of cyclin-dependent protein kinase activity;GO:0000079 regulation of cyclin-dependent protein serine/threonine kinase activity		Cytosol;Mitochondria;Nucleus;Vesicles(Approved)
CENPF	1063	symbol	H. sapiens	1063	H. sapiens	CENPF	centromere protein F	GO:0007094 mitotic spindle assembly checkpoint;GO:0071174 mitotic spindle checkpoint;GO:0045841 negative regulation of mitotic metaphase/anaphase transition		Nucleoplasm(Supported)
HNRNPH1	3187	symbol	H. sapiens	3187	H. sapiens	HNRNPH1	heterogeneous nuclear ribonucleoprotein H1	GO:0008543 fibroblast growth factor receptor signaling pathway;GO:0044344 cellular response to fibroblast growth factor stimulus;GO:0071774 response to fibroblast growth factor		Nucleoplasm(Supported)Cytosol(Approved)
PFDN4	5203	symbol	H. sapiens	5203	H. sapiens	PFDN4	prefoldin subunit 4	GO:0006457 protein folding;GO:0009987 cellular process;GO:0008150 biological_process
SNRPB	6628	symbol	H. sapiens	6628	H. sapiens	SNRPB	small nuclear ribonucleoprotein polypeptides B and B1	GO:0000387 spliceosomal snRNP assembly;GO:0006369 termination of RNA polymerase II transcription;GO:0008334 histone mRNA metabolic process		Nucleoplasm(Supported)
NCAM1	4684	symbol	H. sapiens	4684	H. sapiens	NCAM1	neural cell adhesion molecule 1	GO:0071679 commissural neuron axon guidance;GO:2001260 regulation of semaphorin-plexin signaling pathway;GO:0046718 viral entry into host cell	CD markers	Cytosol;Plasma membrane(Enhanced)
YBX1	4904	symbol	H. sapiens	4904	H. sapiens	YBX1	Y-box binding protein 1	GO:0070934 CRD-mediated mRNA stabilization;GO:0048255 mRNA stabilization;GO:1903608 protein localization to cytoplasmic stress granule	Transcription factors	Cytosol(Enhanced)Vesicles(Supported)
SOX2	6657	symbol	H. sapiens	6657	H. sapiens	SOX2	SRY-box 2	GO:0001714 endodermal cell fate specification;GO:0021984 adenohypophysis development;GO:0001711 endodermal cell fate commitment	Transcription factors/Other all-alpha-helical DNA-binding domains	Nucleoplasm(Supported)
PCLAF	9768	symbol	H. sapiens	9768	H. sapiens	PCLAF	PCNA clamp associated factor	GO:0019985 translesion synthesis;GO:0000731 DNA synthesis involved in DNA repair;GO:0006301 postreplication repair		Centrosome(Supported)
CNBP	7555	symbol	H. sapiens	7555	H. sapiens	CNBP	CCHC-type zinc finger nucleic acid binding protein	GO:2000767 positive regulation of cytoplasmic translation;GO:0006695 cholesterol biosynthetic process;GO:2000765 regulation of cytoplasmic translation		Cytosol;Nucleus(Supported)
SRSF7	6432	symbol	H. sapiens	6432	H. sapiens	SRSF7	serine and arginine rich splicing factor 7	GO:0048025 negative regulation of mRNA splicing, via spliceosome;GO:0006406 mRNA export from nucleus;GO:0071427 mRNA-containing ribonucleoprotein complex export from nucleus		Nucleoplasm(Enhanced)
HMGB3	3149	symbol	H. sapiens	3149	H. sapiens	HMGB3	high mobility group box 3	GO:0045578 negative regulation of B cell differentiation;GO:0045577 regulation of B cell differentiation;GO:0045620 negative regulation of lymphocyte differentiation		Nucleoli;Nucleus(Approved)
C1orf61	10485	symbol	H. sapiens	10485	H. sapiens	C1orf61	chromosome 1 open reading frame 61	GO:0045944 positive regulation of transcription by RNA polymerase II;GO:0045893 positive regulation of transcription, DNA-templated;GO:1903508 positive regulation of nucleic acid-templated transcription
EGR1	1958	symbol	H. sapiens	1958	H. sapiens	EGR1	early growth response 1	GO:0072303 positive regulation of glomerular metanephric mesangial cell proliferation;GO:0072301 regulation of metanephric glomerular mesangial cell proliferation;GO:0072126 positive regulation of glomerular mesangial cell proliferation	Transcription factors/Zinc-coordinating DNA-binding domains	Nucleoplasm(Enhanced)
MAP1B	4131	symbol	H. sapiens	4131	H. sapiens	MAP1B	microtubule associated protein 1B	GO:0051915 induction of synaptic plasticity by chemical substance;GO:0051914 positive regulation of synaptic plasticity by chemical substance;GO:0051913 regulation of synaptic plasticity by chemical substance		Cytosol(Enhanced)
SOX11	6664	symbol	H. sapiens	6664	H. sapiens	SOX11	SRY-box 11	GO:2001111 positive regulation of lens epithelial cell proliferation;GO:0061386 closure of optic fissure;GO:2001109 regulation of lens epithelial cell proliferation	Transcription factors/Other all-alpha-helical DNA-binding domains
YWHAZ	7534	symbol	H. sapiens	7534	H. sapiens	YWHAZ	tyrosine 3-monooxygenase/tryptophan 5-monooxygenase activation protein zeta	GO:1900740 positive regulation of protein insertion into mitochondrial membrane involved in apoptotic signaling pathway;GO:1900739 regulation of protein insertion into mitochondrial membrane involved in apoptotic signaling pathway;GO:1901030 positive regulation of mitochondrial outer membrane permeabilization involved in apoptotic signaling pathway
RACK1	10399	symbol	H. sapiens	10399	H. sapiens	RACK1	receptor for activated C kinase 1	GO:1903208 negative regulation of hydrogen peroxide-induced neuron death;GO:1903207 regulation of hydrogen peroxide-induced neuron death;GO:0042998 positive regulation of Golgi to plasma membrane protein transport	Ribosomal proteins	Cytosol;Nucleoplasm(Enhanced)
HNRNPA3	220988	symbol	H. sapiens	220988	H. sapiens	HNRNPA3	heterogeneous nuclear ribonucleoprotein A3	GO:0051028 mRNA transport;GO:0050658 RNA transport;GO:0000398 mRNA splicing, via spliceosome		Nucleoplasm(Enhanced)
TCF4	6925	symbol	H. sapiens	6925	H. sapiens	TCF4	transcription factor 4	GO:0006367 transcription initiation from RNA polymerase II promoter;GO:0045666 positive regulation of neuron differentiation;GO:0006352 DNA-templated transcription, initiation	Transcription factors/Basic domains	Nucleoplasm(Supported)Cytosol(Approved)
NONO	4841	symbol	H. sapiens	4841	H. sapiens	NONO	non-POU domain containing octamer binding	GO:1903377 negative regulation of oxidative stress-induced neuron intrinsic apoptotic signaling pathway;GO:1903376 regulation of oxidative stress-induced neuron intrinsic apoptotic signaling pathway;GO:1902176 negative regulation of oxidative stress-induced intrinsic apoptotic signaling pathway	Transcription factors/Yet undefined DNA-binding domains	Nucleoplasm(Enhanced)
DEK	7913	symbol	H. sapiens	7913	H. sapiens	DEK	DEK proto-oncogene	GO:2000779 regulation of double-strand break repair;GO:0019079 viral genome replication;GO:0045815 positive regulation of gene expression, epigenetic		Nucleus(Enhanced)
NOP53	29997	symbol	H. sapiens	29997	H. sapiens	NOP53	NOP53 ribosome biogenesis factor	GO:0039535 regulation of RIG-I signaling pathway;GO:1903006 positive regulation of protein K63-linked deubiquitination;GO:0039529 RIG-I signaling pathway		Nucleoli(Enhanced)
LUC7L3	51747	symbol	H. sapiens	51747	H. sapiens	LUC7L3	LUC7 like 3 pre-mRNA splicing factor	GO:0006376 mRNA splice site selection;GO:0000245 spliceosomal complex assembly;GO:0000398 mRNA splicing, via spliceosome		Nuclear speckles(Enhanced)
TOP2A	7153	symbol	H. sapiens	7153	H. sapiens	TOP2A	DNA topoisomerase II alpha	GO:0045870 positive regulation of single stranded viral RNA replication via double stranded DNA intermediate;GO:0045091 regulation of single stranded viral RNA replication via double stranded DNA intermediate;GO:1905463 negative regulation of DNA duplex unwinding	Enzymes/ENZYME proteins/Isomerase	Nucleus(Supported)Nucleoli(Approved)
EEF2	1938	symbol	H. sapiens	1938	H. sapiens	EEF2	eukaryotic translation elongation factor 2	GO:1990416 cellular response to brain-derived neurotrophic factor stimulus;GO:0051593 response to folic acid;GO:2000767 positive regulation of cytoplasmic translation		Cytosol;Plasma membrane(Enhanced)
BASP1	10409	symbol	H. sapiens	10409	H. sapiens	BASP1	brain abundant membrane attached signal protein 1	GO:2001076 positive regulation of metanephric ureteric bud development;GO:2001074 regulation of metanephric ureteric bud development;GO:0007356 thorax and anterior abdomen determination	Transporters/Transporter channels and pores	Plasma membrane(Supported)
SFPQ	6421	symbol	H. sapiens	6421	H. sapiens	SFPQ	splicing factor proline and glutamine rich	GO:0098963 dendritic transport of messenger ribonucleoprotein complex;GO:0098961 dendritic transport of ribonucleoprotein complex;GO:1902177 positive regulation of oxidative stress-induced intrinsic apoptotic signaling pathway	Transcription factors/Yet undefined DNA-binding domains	Nucleoplasm(Enhanced)
HNRNPR	10236	symbol	H. sapiens	10236	H. sapiens	HNRNPR	heterogeneous nuclear ribonucleoprotein R	GO:0061157 mRNA destabilization;GO:0061014 positive regulation of mRNA catabolic process;GO:0050779 RNA destabilization		Nucleoplasm(Enhanced)
ZNF706	51123	symbol	H. sapiens	51123	H. sapiens	ZNF706	zinc finger protein 706	GO:1902455 negative regulation of stem cell population maintenance;GO:2000036 regulation of stem cell population maintenance;GO:0019827 stem cell population maintenance		Plasma membrane(Approved)
CKB	1152	symbol	H. sapiens	1152	H. sapiens	CKB	creatine kinase B	GO:0030644 cellular chloride ion homeostasis;GO:0046314 phosphocreatine biosynthetic process;GO:0006600 creatine metabolic process	Enzymes/ENZYME proteins/Transferases	Cytosol(Supported)
BTF3	689	symbol	H. sapiens	689	H. sapiens	BTF3	basic transcription factor 3	GO:0015031 protein transport;GO:0015833 peptide transport;GO:0006366 transcription by RNA polymerase II		Cytosol(Supported)
NPM1	4869	symbol	H. sapiens	4869	H. sapiens	NPM1	nucleophosmin 1	GO:0060735 regulation of eIF2 alpha phosphorylation by dsRNA;GO:1902629 regulation of mRNA stability involved in cellular response to UV;GO:0000056 ribosomal small subunit export from nucleus		Nucleoli(Enhanced)Nucleus(Supported)
HMGB1	3146	symbol	H. sapiens	3146	H. sapiens	HMGB1	high mobility group box 1	GO:0034165 positive regulation of toll-like receptor 9 signaling pathway;GO:0032072 regulation of restriction endodeoxyribonuclease activity;GO:0045063 T-helper 1 cell differentiation		Nucleus(Supported)
TUBB2B	347733	symbol	H. sapiens	347733	H. sapiens	TUBB2B	tubulin beta 2B class IIb	GO:1902669 positive regulation of axon guidance;GO:1902667 regulation of axon guidance;GO:0050772 positive regulation of axonogenesis
PABPC1	26986	symbol	H. sapiens	26986	H. sapiens	PABPC1	poly(A) binding protein cytoplasmic 1	GO:2000623 negative regulation of nuclear-transcribed mRNA catabolic process, nonsense-mediated decay;GO:0060213 positive regulation of nuclear-transcribed mRNA poly(A) tail shortening;GO:2000622 regulation of nuclear-transcribed mRNA catabolic process, nonsense-mediated decay		Cytosol(Supported)
	indicate Homolog Gene ID

## Sheet: Enrichment
Category	Term	Description	LogP	Log(q-value)	InTerm_InList	Genes	Symbols
GO Biological Processes	GO:0045596	negative regulation of cell differentiation	-8.6346203328	-4.3171629271	15/758	677,1948,3146,3149,3280,3400,4212,4904,5080,6422,6657,6664,8364,9355,388585,1063,1958,2018,10409,1938,23224,4131,6925,347733,10399,3015,7534,51123,7153,1152,55816	ZFP36L1,EFNB2,HMGB1,HMGB3,HES1,ID4,MEIS2,YBX1,PAX6,SFRP1,SOX2,SOX11,HIST1H4C,LHX2,HES5,CENPF,EGR1,EMX2,BASP1,EEF2,SYNE2,MAP1B,TCF4,TUBB2B,RACK1,H2AFZ,YWHAZ,ZNF706,TOP2A,CKB,DOK5
GO Biological Processes	GO:0045596	negative regulation of cell differentiation	-8.6346203328	-4.3171629271	15/758	677,1948,3146,3149,3280,3400,4212,4904,5080,6422,6657,6664,8364,9355,388585	ZFP36L1,EFNB2,HMGB1,HMGB3,HES1,ID4,MEIS2,YBX1,PAX6,SFRP1,SOX2,SOX11,HIST1H4C,LHX2,HES5
GO Biological Processes	GO:0001655	urogenital system development	-7.5207782445	-3.9814720892	10/332	1063,1948,1958,2018,3280,3400,6422,6664,10409,388585	CENPF,EFNB2,EGR1,EMX2,HES1,ID4,SFRP1,SOX11,BASP1,HES5
GO Biological Processes	GO:0072001	renal system development	-6.8531774211	-3.4388100024	9/295	1063,1948,1958,2018,3280,6422,6664,10409,388585	CENPF,EFNB2,EGR1,EMX2,HES1,SFRP1,SOX11,BASP1,HES5
GO Biological Processes	GO:0021915	neural tube development	-6.4888457888	-3.2505696291	7/159	677,3280,5080,6422,6664,9355,388585	ZFP36L1,HES1,PAX6,SFRP1,SOX11,LHX2,HES5
GO Biological Processes	GO:0001822	kidney development	-5.9231099036	-2.8272696349	8/280	1063,1948,1958,3280,6422,6664,10409,388585	CENPF,EFNB2,EGR1,HES1,SFRP1,SOX11,BASP1,HES5
GO Biological Processes	GO:0042063	gliogenesis	-5.7870419814	-2.800946803	8/292	1938,3280,3400,5080,6657,6664,23224,388585	EEF2,HES1,ID4,PAX6,SOX2,SOX11,SYNE2,HES5
GO Biological Processes	GO:0050768	negative regulation of neurogenesis	-5.7759815279	-2.800946803	8/293	1948,3280,3400,5080,6657,6664,9355,388585	EFNB2,HES1,ID4,PAX6,SOX2,SOX11,LHX2,HES5
GO Biological Processes	GO:0045664	regulation of neuron differentiation	-5.6823188909	-2.7405782947	11/657	1948,3280,3400,4131,5080,6422,6657,6664,6925,347733,388585	EFNB2,HES1,ID4,MAP1B,PAX6,SFRP1,SOX2,SOX11,TCF4,TUBB2B,HES5
GO Biological Processes	GO:0051961	negative regulation of nervous system development	-5.5631184965	-2.6436010995	8/313	1948,3280,3400,5080,6657,6664,9355,388585	EFNB2,HES1,ID4,PAX6,SOX2,SOX11,LHX2,HES5
GO Biological Processes	GO:0048505	regulation of timing of cell differentiation	-5.3364183056	-2.4960821546	3/12	3280,5080,388585	HES1,PAX6,HES5
GO Biological Processes	GO:0010721	negative regulation of cell development	-5.2798308874	-2.4642514224	8/342	1948,3280,3400,5080,6657,6664,9355,388585	EFNB2,HES1,ID4,PAX6,SOX2,SOX11,LHX2,HES5
GO Biological Processes	GO:0040034	regulation of development, heterochronic	-5.2233515686	-2.4642514224	3/13	3280,5080,388585	HES1,PAX6,HES5
GO Biological Processes	GO:0048715	negative regulation of oligodendrocyte differentiation	-5.2233515686	-2.4642514224	3/13	3280,3400,388585	HES1,ID4,HES5
GO Biological Processes	GO:0014014	negative regulation of gliogenesis	-5.1055957456	-2.4009221966	4/45	3280,3400,6664,388585	HES1,ID4,SOX11,HES5
GO Biological Processes	GO:0048709	oligodendrocyte differentiation	-5.0736534434	-2.3794453281	5/98	3280,3400,5080,6664,388585	HES1,ID4,PAX6,SOX11,HES5
GO Biological Processes	GO:0007163	establishment or maintenance of cell polarity	-4.5401026121	-2.0079750414	6/211	3280,4131,5080,9355,10399,388585	HES1,MAP1B,PAX6,LHX2,RACK1,HES5
GO Biological Processes	GO:0010001	glial cell differentiation	-4.4607292587	-2.0079750414	6/218	3280,3400,5080,6657,6664,388585	HES1,ID4,PAX6,SOX2,SOX11,HES5
GO Biological Processes	GO:0097150	neuronal stem cell population maintenance	-4.4402602328	-2.0079750414	3/23	3280,6657,388585	HES1,SOX2,HES5
GO Biological Processes	GO:0048598	embryonic morphogenesis	-4.4351059014	-2.0079750414	9/584	677,3280,5080,6422,6657,6664,9355,10399,388585	ZFP36L1,HES1,PAX6,SFRP1,SOX2,SOX11,LHX2,RACK1,HES5
GO Biological Processes	GO:0045665	negative regulation of neuron differentiation	-4.4057283224	-2.0079750414	6/223	1948,3280,3400,5080,6657,388585	EFNB2,HES1,ID4,PAX6,SOX2,HES5
GO Biological Processes	GO:0030010	establishment of cell polarity	-4.3851679216	-2.0079750414	5/136	3280,4131,5080,10399,388585	HES1,MAP1B,PAX6,RACK1,HES5
GO Biological Processes	GO:0072073	kidney epithelium development	-4.3250551991	-2.0079750414	5/140	1948,3280,6422,10409,388585	EFNB2,HES1,SFRP1,BASP1,HES5
Reactome Gene Sets	R-HSA-157118	Signaling by NOTCH	-4.2790823191	-2.0079750414	6/235	3015,3280,4904,7534,8364,388585	H2AFZ,HES1,YBX1,YWHAZ,HIST1H4C,HES5
GO Biological Processes	GO:0045686	negative regulation of glial cell differentiation	-4.225854865	-2.0079750414	3/27	3280,3400,388585	HES1,ID4,HES5
GO Biological Processes	GO:0030509	BMP signaling pathway	-4.1283885434	-2.0079750414	5/154	1958,3280,6422,6664,388585	EGR1,HES1,SFRP1,SOX11,HES5
GO Biological Processes	GO:0048708	astrocyte differentiation	-4.1118282234	-2.0079750414	4/80	3280,3400,5080,388585	HES1,ID4,PAX6,HES5
GO Biological Processes	GO:0019827	stem cell population maintenance	-4.0757421762	-2.0079750414	5/158	3280,6422,6657,51123,388585	HES1,SFRP1,SOX2,ZNF706,HES5
GO Biological Processes	GO:0098727	maintenance of cell number	-4.0499590256	-2.0079750414	5/160	3280,6422,6657,51123,388585	HES1,SFRP1,SOX2,ZNF706,HES5
GO Biological Processes	GO:0030513	positive regulation of BMP signaling pathway	-4.0008744382	-2.0079750414	3/32	3280,6664,388585	HES1,SOX11,HES5
GO Biological Processes	GO:0002244	hematopoietic progenitor cell differentiation	-3.9746628424	-2.0079750414	5/166	1938,3280,6422,7153,388585	EEF2,HES1,SFRP1,TOP2A,HES5
GO Biological Processes	GO:0030510	regulation of BMP signaling pathway	-3.9698372919	-2.0079750414	4/87	3280,6422,6664,388585	HES1,SFRP1,SOX11,HES5
GO Biological Processes	GO:0071772	response to BMP	-3.9624019226	-2.0079750414	5/167	1958,3280,6422,6664,388585	EGR1,HES1,SFRP1,SOX11,HES5
GO Biological Processes	GO:0071773	cellular response to BMP stimulus	-3.9624019226	-2.0079750414	5/167	1958,3280,6422,6664,388585	EGR1,HES1,SFRP1,SOX11,HES5
GO Biological Processes	GO:0003338	metanephros morphogenesis	-3.9603565552	-2.0079750414	3/33	3280,10409,388585	HES1,BASP1,HES5
GO Biological Processes	GO:0030901	midbrain development	-3.9126704915	-2.0079750414	4/90	1152,3280,6422,10409	CKB,HES1,SFRP1,BASP1
GO Biological Processes	GO:0001656	metanephros development	-3.8940654852	-2.0079750414	4/91	1958,3280,10409,388585	EGR1,HES1,BASP1,HES5
GO Biological Processes	GO:0048710	regulation of astrocyte differentiation	-3.8830705959	-2.0079750414	3/35	3280,3400,388585	HES1,ID4,HES5
GO Biological Processes	GO:0021953	central nervous system neuron differentiation	-3.7764596253	-2.0079750414	5/183	3280,3400,5080,6422,388585	HES1,ID4,PAX6,SFRP1,HES5
GO Biological Processes	GO:0048713	regulation of oligodendrocyte differentiation	-3.7415791302	-2.0079750414	3/39	3280,3400,388585	HES1,ID4,HES5
GO Biological Processes	GO:0072210	metanephric nephron development	-3.6764688325	-2.0079750414	3/41	1958,3280,388585	EGR1,HES1,HES5
GO Biological Processes	GO:0014003	oligodendrocyte development	-3.5848285196	-2.0079750414	3/44	3400,6664,388585	ID4,SOX11,HES5
GO Biological Processes	GO:0043009	chordate embryonic development	-3.5646819955	-2.0079750414	8/599	677,3280,4904,5080,6422,6664,9355,388585	ZFP36L1,HES1,YBX1,PAX6,SFRP1,SOX11,LHX2,HES5
GO Biological Processes	GO:0002065	columnar/cuboidal epithelial cell differentiation	-3.5619873706	-2.0079750414	4/111	3280,5080,6664,388585	HES1,PAX6,SOX11,HES5
GO Biological Processes	GO:0060562	epithelial tube morphogenesis	-3.5336918054	-2.0079750414	6/322	1948,3280,6422,6664,9355,388585	EFNB2,HES1,SFRP1,SOX11,LHX2,HES5
GO Biological Processes	GO:0009792	embryo development ending in birth or egg hatching	-3.4738613283	-2.0079750414	8/618	677,3280,4904,5080,6422,6664,9355,388585	ZFP36L1,HES1,YBX1,PAX6,SFRP1,SOX11,LHX2,HES5
Reactome Gene Sets	R-HSA-9012852	Signaling by NOTCH3	-3.445831346	-2.0079750414	3/49	3280,4904,388585	HES1,YBX1,HES5
GO Biological Processes	GO:0060563	neuroepithelial cell differentiation	-3.3694424349	-2.0079750414	3/52	3280,6664,388585	HES1,SOX11,HES5
GO Biological Processes	GO:0001838	embryonic epithelial tube formation	-3.3657753872	-2.0079750414	4/125	6422,6664,9355,388585	SFRP1,SOX11,LHX2,HES5
GO Biological Processes	GO:0014013	regulation of gliogenesis	-3.3268232299	-2.0079750414	4/128	3280,3400,6664,388585	HES1,ID4,SOX11,HES5
GO Biological Processes	GO:0045995	regulation of embryonic development	-3.3014007458	-2.0079750414	4/130	3280,6422,10399,388585	HES1,SFRP1,RACK1,HES5
GO Biological Processes	GO:0021879	forebrain neuron differentiation	-3.2975722428	-2.0079750414	3/55	3280,5080,388585	HES1,PAX6,HES5
GO Biological Processes	GO:0045598	regulation of fat cell differentiation	-3.2763990051	-2.0079750414	4/132	677,3280,3400,6422	ZFP36L1,HES1,ID4,SFRP1
GO Biological Processes	GO:0007224	smoothened signaling pathway	-3.2640518878	-2.0079750414	4/133	3280,5080,6422,388585	HES1,PAX6,SFRP1,HES5
GO Biological Processes	GO:0072175	epithelial tube formation	-3.2640518878	-2.0079750414	4/133	6422,6664,9355,388585	SFRP1,SOX11,LHX2,HES5
GO Biological Processes	GO:0045604	regulation of epidermal cell differentiation	-3.1865357834	-2.0079750414	3/60	677,3280,388585	ZFP36L1,HES1,HES5
GO Biological Processes	GO:0072006	nephron development	-3.1458656028	-2.0079750414	4/143	1958,3280,10409,388585	EGR1,HES1,BASP1,HES5
GO Biological Processes	GO:0032835	glomerulus development	-3.1448386021	-2.0079750414	3/62	1958,3280,10409	EGR1,HES1,BASP1
GO Biological Processes	GO:0002009	morphogenesis of an epithelium	-3.1059560478	-2.0079750414	7/538	1948,3280,3400,6422,6664,9355,388585	EFNB2,HES1,ID4,SFRP1,SOX11,LHX2,HES5
GO Biological Processes	GO:0035148	tube formation	-3.0792032465	-2.0079750414	4/149	6422,6664,9355,388585	SFRP1,SOX11,LHX2,HES5
GO Biological Processes	GO:0045165	cell fate commitment	-3.07900495	-2.0079750414	5/260	3280,5080,6422,6657,388585	HES1,PAX6,SFRP1,SOX2,HES5
GO Biological Processes	GO:0016331	morphogenesis of embryonic epithelium	-3.0683786913	-2.0079750414	4/150	6422,6664,9355,388585	SFRP1,SOX11,LHX2,HES5
GO Biological Processes	GO:0021872	forebrain generation of neurons	-3.0278144943	-2.0079750414	3/68	3280,5080,388585	HES1,PAX6,HES5
GO Biological Processes	GO:0030856	regulation of epithelial cell differentiation	-3.0050487052	-2.0079750414	4/156	677,3280,5080,388585	ZFP36L1,HES1,PAX6,HES5
GO Biological Processes	GO:0035019	somatic stem cell population maintenance	-2.9557385617	-2.0079750414	3/72	3280,6422,6657	HES1,SFRP1,SOX2
GO Biological Processes	GO:0060485	mesenchyme development	-2.935617314	-2.0079750414	5/280	677,3280,6422,6664,10409	ZFP36L1,HES1,SFRP1,SOX11,BASP1
GO Biological Processes	GO:0090287	regulation of cellular response to growth factor stimulus	-2.8748595222	-2.0079750414	5/289	3280,6422,6664,55816,388585	HES1,SFRP1,SOX11,DOK5,HES5
GO Biological Processes	GO:0045685	regulation of glial cell differentiation	-2.8714163729	-2.0079750414	3/77	3280,3400,388585	HES1,ID4,HES5
Reactome Gene Sets	R-HSA-9013694	Signaling by NOTCH4	-2.7927452383	-2.0079750414	3/82	3280,7534,388585	HES1,YWHAZ,HES5
GO Biological Processes	GO:0045682	regulation of epidermis development	-2.7627030589	-2.0079750414	3/84	677,3280,388585	ZFP36L1,HES1,HES5
GO Biological Processes	GO:0014033	neural crest cell differentiation	-2.6769773972	-2.0079750414	3/90	3280,6422,6664	HES1,SFRP1,SOX11
GO Biological Processes	GO:0060993	kidney morphogenesis	-2.5971847512	-2.0079750414	3/96	3280,10409,388585	HES1,BASP1,HES5
GO Biological Processes	GO:0035282	segmentation	-2.5844096781	-2.0079750414	3/97	6422,10409,388585	SFRP1,BASP1,HES5
GO Biological Processes	GO:0001657	ureteric bud development	-2.5717759193	-2.0079750414	3/98	3280,6422,10409	HES1,SFRP1,BASP1
GO Biological Processes	GO:0072163	mesonephric epithelium development	-2.5592805733	-2.0079750414	3/99	3280,6422,10409	HES1,SFRP1,BASP1
GO Biological Processes	GO:0072164	mesonephric tubule development	-2.5592805733	-2.0079750414	3/99	3280,6422,10409	HES1,SFRP1,BASP1
GO Biological Processes	GO:0048729	tissue morphogenesis	-2.547709301	-2.0079750414	7/674	1948,3280,3400,6422,6664,9355,388585	EFNB2,HES1,ID4,SFRP1,SOX11,LHX2,HES5
GO Biological Processes	GO:0001823	mesonephros development	-2.5106283075	-2.0079750414	3/103	3280,6422,10409	HES1,SFRP1,BASP1
GO Biological Processes	GO:0090100	positive regulation of transmembrane receptor protein serine/threonine kinase signaling pathway	-2.5106283075	-2.0079750414	3/103	3280,6664,388585	HES1,SOX11,HES5
GO Biological Processes	GO:0007178	transmembrane receptor protein serine/threonine kinase signaling pathway	-2.5081225117	-2.0079750414	5/351	1958,3280,6422,6664,388585	EGR1,HES1,SFRP1,SOX11,HES5
GO Biological Processes	GO:0001841	neural tube formation	-2.4870633862	-2.0079750414	3/105	6422,6664,9355	SFRP1,SOX11,LHX2
GO Biological Processes	GO:0072009	nephron epithelium development	-2.4413604017	-2.0079750414	3/109	3280,10409,388585	HES1,BASP1,HES5
GO Biological Processes	GO:0045444	fat cell differentiation	-2.426518592	-2.0079750414	4/225	677,3280,3400,6422	ZFP36L1,HES1,ID4,SFRP1
GO Biological Processes	GO:0021782	glial cell development	-2.3656045906	-2.0079750414	3/116	3400,6664,388585	ID4,SOX11,HES5
GO Biological Processes	GO:0090092	regulation of transmembrane receptor protein serine/threonine kinase signaling pathway	-2.327306229	-2.0079750414	4/240	3280,6422,6664,388585	HES1,SFRP1,SOX11,HES5
GO Biological Processes	GO:0050730	regulation of peptidyl-tyrosine phosphorylation	-2.2409243685	-2.0079750414	4/254	3280,6422,10399,388585	HES1,SFRP1,RACK1,HES5
GO Biological Processes	GO:0048863	stem cell differentiation	-2.2172496924	-2.0079750414	4/258	3280,6422,6664,388585	HES1,SFRP1,SOX11,HES5
GO Biological Processes	GO:0048565	digestive tract development	-2.2006919533	-2.0079750414	3/133	3280,6422,6664	HES1,SFRP1,SOX11
GO Biological Processes	GO:0048608	reproductive structure development	-2.1140546498	-2.0079750414	5/436	677,3280,3400,6422,10409	ZFP36L1,HES1,ID4,SFRP1,BASP1
GO Biological Processes	GO:0061458	reproductive system development	-2.1018879908	-2.0079750414	5/439	677,3280,3400,6422,10409	ZFP36L1,HES1,ID4,SFRP1,BASP1
GO Biological Processes	GO:0055123	digestive system development	-2.0976982442	-2.0079750414	3/145	3280,6422,6664	HES1,SFRP1,SOX11
GO Biological Processes	GO:0021700	developmental maturation	-2.0889209655	-2.0079750414	4/281	3280,4131,7534,388585	HES1,MAP1B,YWHAZ,HES5
GO Biological Processes	GO:0008544	epidermis development	-2.0081119777	-2.0079750414	5/463	677,3280,5080,9355,388585	ZFP36L1,HES1,PAX6,LHX2,HES5
GO Biological Processes	GO:0007420	brain development	-7.9097597555	-2.0079750414	14/728	1063,1152,2018,2290,3280,3400,5080,6422,6628,6657,9355,10409,23224,388585,4673,4212,6664,3146	CENPF,CKB,EMX2,FOXG1,HES1,ID4,PAX6,SFRP1,SNRPB,SOX2,LHX2,BASP1,SYNE2,HES5,NAP1L1,MEIS2,SOX11,HMGB1
GO Biological Processes	GO:0007420	brain development	-7.9097597555	-2.0079750414	14/728	1063,1152,2018,2290,3280,3400,5080,6422,6628,6657,9355,10409,23224,388585	CENPF,CKB,EMX2,FOXG1,HES1,ID4,PAX6,SFRP1,SNRPB,SOX2,LHX2,BASP1,SYNE2,HES5
GO Biological Processes	GO:0060322	head development	-7.5976283486	-2.0079750414	14/771	1063,1152,2018,2290,3280,3400,5080,6422,6628,6657,9355,10409,23224,388585	CENPF,CKB,EMX2,FOXG1,HES1,ID4,PAX6,SFRP1,SNRPB,SOX2,LHX2,BASP1,SYNE2,HES5
GO Biological Processes	GO:0021978	telencephalon regionalization	-5.2233515686	-2.0079750414	3/13	2018,5080,9355	EMX2,PAX6,LHX2
GO Biological Processes	GO:0021537	telencephalon development	-5.1341316249	-2.0079750414	7/254	2018,3280,3400,5080,9355,23224,388585	EMX2,HES1,ID4,PAX6,LHX2,SYNE2,HES5
GO Biological Processes	GO:0021781	glial cell fate commitment	-5.1194927434	-2.0079750414	3/14	5080,6657,388585	PAX6,SOX2,HES5
GO Biological Processes	GO:0030900	forebrain development	-4.9467456928	-2.0079750414	8/380	2018,3280,3400,5080,6657,9355,23224,388585	EMX2,HES1,ID4,PAX6,SOX2,LHX2,SYNE2,HES5
GO Biological Processes	GO:0009952	anterior/posterior pattern specification	-4.4718957174	-2.0079750414	6/217	2018,3280,5080,6422,10409,388585	EMX2,HES1,PAX6,SFRP1,BASP1,HES5
GO Biological Processes	GO:0021871	forebrain regionalization	-4.3831439074	-2.0079750414	3/24	2018,5080,9355	EMX2,PAX6,LHX2
GO Biological Processes	GO:0003002	regionalization	-4.2495257931	-2.0079750414	7/349	2018,3280,5080,6422,9355,10409,388585	EMX2,HES1,PAX6,SFRP1,LHX2,BASP1,HES5
GO Biological Processes	GO:0061351	neural precursor cell proliferation	-4.2241885642	-2.0079750414	5/147	2018,3400,4673,5080,9355	EMX2,ID4,NAP1L1,PAX6,LHX2
GO Biological Processes	GO:0021543	pallium development	-3.8904781586	-2.0079750414	5/173	2018,3400,5080,9355,23224	EMX2,ID4,PAX6,LHX2,SYNE2
GO Biological Processes	GO:0021983	pituitary gland development	-3.645158126	-2.0079750414	3/42	3280,5080,6657	HES1,PAX6,SOX2
GO Biological Processes	GO:0007389	pattern specification process	-3.5972553262	-2.0079750414	7/445	2018,3280,5080,6422,9355,10409,388585	EMX2,HES1,PAX6,SFRP1,LHX2,BASP1,HES5
GO Biological Processes	GO:0021987	cerebral cortex development	-3.4889935345	-2.0079750414	4/116	2018,5080,9355,23224	EMX2,PAX6,LHX2,SYNE2
GO Biological Processes	GO:2000179	positive regulation of neural precursor cell proliferation	-3.3943766453	-2.0079750414	3/51	4673,5080,9355	NAP1L1,PAX6,LHX2
GO Biological Processes	GO:0001654	eye development	-3.258114267	-2.0079750414	6/363	4212,5080,6657,6664,9355,388585	MEIS2,PAX6,SOX2,SOX11,LHX2,HES5
GO Biological Processes	GO:0150063	visual system development	-3.2331668642	-2.0079750414	6/367	4212,5080,6657,6664,9355,388585	MEIS2,PAX6,SOX2,SOX11,LHX2,HES5
GO Biological Processes	GO:0048880	sensory system development	-3.2024227302	-2.0079750414	6/372	4212,5080,6657,6664,9355,388585	MEIS2,PAX6,SOX2,SOX11,LHX2,HES5
GO Biological Processes	GO:0043388	positive regulation of DNA binding	-3.1865357834	-2.0079750414	3/60	3146,3280,5080	HMGB1,HES1,PAX6
GO Biological Processes	GO:0007423	sensory organ development	-3.0731503605	-2.0079750414	7/545	3280,4212,5080,6657,6664,9355,388585	HES1,MEIS2,PAX6,SOX2,SOX11,LHX2,HES5
GO Biological Processes	GO:0021536	diencephalon development	-2.9212824564	-2.0079750414	3/74	3280,5080,6657	HES1,PAX6,SOX2
GO Biological Processes	GO:0031016	pancreas development	-2.8552536516	-2.0079750414	3/78	3280,4212,5080	HES1,MEIS2,PAX6
GO Biological Processes	GO:0009798	axis specification	-2.7627030589	-2.0079750414	3/84	5080,6422,10409	PAX6,SFRP1,BASP1
GO Biological Processes	GO:2000177	regulation of neural precursor cell proliferation	-2.7190472368	-2.0079750414	3/87	4673,5080,9355	NAP1L1,PAX6,LHX2
GO Biological Processes	GO:0009953	dorsal/ventral pattern formation	-2.6769773972	-2.0079750414	3/90	5080,6422,9355	PAX6,SFRP1,LHX2
GO Biological Processes	GO:0022612	gland morphogenesis	-2.3245219666	-2.0079750414	3/120	3400,5080,6422	ID4,PAX6,SFRP1
GO Biological Processes	GO:0035270	endocrine system development	-2.2656273711	-2.0079750414	3/126	3280,5080,6657	HES1,PAX6,SOX2
KEGG Pathway	hsa04550	Signaling pathways regulating pluripotency of stem cells	-2.1479641278	-2.0079750414	3/139	3400,5080,6657	ID4,PAX6,SOX2
GO Biological Processes	GO:0048732	gland development	-2.1059321448	-2.0079750414	5/438	3280,3400,5080,6422,6657	HES1,ID4,PAX6,SFRP1,SOX2
GO Biological Processes	GO:1903707	negative regulation of hemopoiesis	-7.8497636385	-2.0079750414	8/157	677,3146,3149,3280,4212,6422,8364,388585,1948,5080,6657,6664,1958,3159,4869	ZFP36L1,HMGB1,HMGB3,HES1,MEIS2,SFRP1,HIST1H4C,HES5,EFNB2,PAX6,SOX2,SOX11,EGR1,HMGA1,NPM1
GO Biological Processes	GO:1903707	negative regulation of hemopoiesis	-7.8497636385	-2.0079750414	8/157	677,3146,3149,3280,4212,6422,8364,388585	ZFP36L1,HMGB1,HMGB3,HES1,MEIS2,SFRP1,HIST1H4C,HES5
GO Biological Processes	GO:0050678	regulation of epithelial cell proliferation	-5.8492808326	-2.0079750414	9/389	677,1948,3146,3280,5080,6422,6657,6664,388585	ZFP36L1,EFNB2,HMGB1,HES1,PAX6,SFRP1,SOX2,SOX11,HES5
GO Biological Processes	GO:0050673	epithelial cell proliferation	-5.3565254568	-2.0079750414	9/447	677,1948,3146,3280,5080,6422,6657,6664,388585	ZFP36L1,EFNB2,HMGB1,HES1,PAX6,SFRP1,SOX2,SOX11,HES5
GO Biological Processes	GO:0002683	negative regulation of immune system process	-5.2181554405	-2.0079750414	9/465	677,3146,3149,3280,4212,6422,6664,8364,388585	ZFP36L1,HMGB1,HMGB3,HES1,MEIS2,SFRP1,SOX11,HIST1H4C,HES5
GO Biological Processes	GO:0045638	negative regulation of myeloid cell differentiation	-5.208173556	-2.0079750414	5/92	677,3149,4212,6422,8364	ZFP36L1,HMGB3,MEIS2,SFRP1,HIST1H4C
GO Biological Processes	GO:1903706	regulation of hemopoiesis	-4.2373168075	-2.0079750414	8/478	677,3146,3149,3280,4212,6422,8364,388585	ZFP36L1,HMGB1,HMGB3,HES1,MEIS2,SFRP1,HIST1H4C,HES5
GO Biological Processes	GO:0045577	regulation of B cell differentiation	-4.1309626175	-2.0079750414	3/29	677,3149,6422	ZFP36L1,HMGB3,SFRP1
GO Biological Processes	GO:0051249	regulation of lymphocyte activation	-3.3562797499	-2.0079750414	7/488	677,1948,3146,3149,3280,6422,6664	ZFP36L1,EFNB2,HMGB1,HMGB3,HES1,SFRP1,SOX11
GO Biological Processes	GO:0045620	negative regulation of lymphocyte differentiation	-3.2745327671	-2.0079750414	3/56	3146,3149,6422	HMGB1,HMGB3,SFRP1
GO Biological Processes	GO:0045637	regulation of myeloid cell differentiation	-3.1399047239	-2.0079750414	5/252	677,3149,4212,6422,8364	ZFP36L1,HMGB3,MEIS2,SFRP1,HIST1H4C
GO Biological Processes	GO:0051250	negative regulation of lymphocyte activation	-3.0901076074	-2.0079750414	4/148	3146,3149,6422,6664	HMGB1,HMGB3,SFRP1,SOX11
GO Biological Processes	GO:0046649	lymphocyte activation	-2.9584097657	-2.0079750414	8/741	677,1948,1958,3146,3149,3280,6422,6664	ZFP36L1,EFNB2,EGR1,HMGB1,HMGB3,HES1,SFRP1,SOX11
GO Biological Processes	GO:0002694	regulation of leukocyte activation	-2.9078702224	-2.0079750414	7/582	677,1948,3146,3149,3280,6422,6664	ZFP36L1,EFNB2,HMGB1,HMGB3,HES1,SFRP1,SOX11
GO Biological Processes	GO:0050680	negative regulation of epithelial cell proliferation	-2.8956095323	-2.0079750414	4/167	1948,5080,6422,6657	EFNB2,PAX6,SFRP1,SOX2
GO Biological Processes	GO:0008285	negative regulation of cell proliferation	-2.8630736065	-2.0079750414	8/767	1948,3159,3280,4869,5080,6422,6657,6664	EFNB2,HMGA1,HES1,NPM1,PAX6,SFRP1,SOX2,SOX11
GO Biological Processes	GO:0045619	regulation of lymphocyte differentiation	-2.857771754	-2.0079750414	4/171	677,3146,3149,6422	ZFP36L1,HMGB1,HMGB3,SFRP1
GO Biological Processes	GO:0002695	negative regulation of leukocyte activation	-2.7849527763	-2.0079750414	4/179	3146,3149,6422,6664	HMGB1,HMGB3,SFRP1,SOX11
GO Biological Processes	GO:0050865	regulation of cell activation	-2.7312980501	-2.0079750414	7/625	677,1948,3146,3149,3280,6422,6664	ZFP36L1,EFNB2,HMGB1,HMGB3,HES1,SFRP1,SOX11
GO Biological Processes	GO:0050866	negative regulation of cell activation	-2.5865125123	-2.0079750414	4/203	3146,3149,6422,6664	HMGB1,HMGB3,SFRP1,SOX11
GO Biological Processes	GO:1902106	negative regulation of leukocyte differentiation	-2.498784476	-2.0079750414	3/104	3146,3149,6422	HMGB1,HMGB3,SFRP1
GO Biological Processes	GO:0030098	lymphocyte differentiation	-2.4871120028	-2.0079750414	5/355	677,1958,3146,3149,6422	ZFP36L1,EGR1,HMGB1,HMGB3,SFRP1
GO Biological Processes	GO:0045785	positive regulation of cell adhesion	-2.2461070141	-2.0079750414	5/405	1948,3146,3280,6422,6657	EFNB2,HMGB1,HES1,SFRP1,SOX2
GO Biological Processes	GO:0022409	positive regulation of cell-cell adhesion	-2.2231283265	-2.0079750414	4/257	1948,3146,3280,6657	EFNB2,HMGB1,HES1,SOX2
GO Biological Processes	GO:0030183	B cell differentiation	-2.2097349363	-2.0079750414	3/132	677,3149,6422	ZFP36L1,HMGB3,SFRP1
GO Biological Processes	GO:0030099	myeloid cell differentiation	-2.1892775746	-2.0079750414	5/418	677,3149,4212,6422,8364	ZFP36L1,HMGB3,MEIS2,SFRP1,HIST1H4C
GO Biological Processes	GO:1902105	regulation of leukocyte differentiation	-2.1157492358	-2.0079750414	4/276	677,3146,3149,6422	ZFP36L1,HMGB1,HMGB3,SFRP1
GO Biological Processes	GO:0070848	response to growth factor	-7.8427209026	-2.0079750414	14/737	677,1938,1958,3187,3280,4131,4212,6422,6657,6664,9592,10399,55816,388585,3015	ZFP36L1,EEF2,EGR1,HNRNPH1,HES1,MAP1B,MEIS2,SFRP1,SOX2,SOX11,IER2,RACK1,DOK5,HES5,H2AFZ
GO Biological Processes	GO:0070848	response to growth factor	-7.8427209026	-2.0079750414	14/737	677,1938,1958,3187,3280,4131,4212,6422,6657,6664,9592,10399,55816,388585	ZFP36L1,EEF2,EGR1,HNRNPH1,HES1,MAP1B,MEIS2,SFRP1,SOX2,SOX11,IER2,RACK1,DOK5,HES5
GO Biological Processes	GO:0071363	cellular response to growth factor stimulus	-5.3770368897	-2.0079750414	11/707	677,1938,1958,3187,3280,4131,6422,6664,10399,55816,388585	ZFP36L1,EEF2,EGR1,HNRNPH1,HES1,MAP1B,SFRP1,SOX11,RACK1,DOK5,HES5
GO Biological Processes	GO:0032355	response to estradiol	-3.2396574264	-2.0079750414	4/135	1938,3015,4131,6422	EEF2,H2AFZ,MAP1B,SFRP1
GO Biological Processes	GO:0033273	response to vitamin	-2.6101041322	-2.0079750414	3/95	1938,4131,6422	EEF2,MAP1B,SFRP1
GO Biological Processes	GO:0051101	regulation of DNA binding	-7.2036848817	-2.0079750414	7/125	3146,3280,3400,5080,6664,7114,9355	HMGB1,HES1,ID4,PAX6,SOX11,TMSB4X,LHX2
GO Biological Processes	GO:0051101	regulation of DNA binding	-7.2036848817	-2.0079750414	7/125	3146,3280,3400,5080,6664,7114,9355	HMGB1,HES1,ID4,PAX6,SOX11,TMSB4X,LHX2
GO Biological Processes	GO:2000677	regulation of transcription regulatory region DNA binding	-4.8526746169	-2.0079750414	4/52	5080,6664,7114,9355	PAX6,SOX11,TMSB4X,LHX2
GO Biological Processes	GO:0043392	negative regulation of DNA binding	-4.7870093283	-2.0079750414	4/54	3400,6664,7114,9355	ID4,SOX11,TMSB4X,LHX2
GO Biological Processes	GO:2000678	negative regulation of transcription regulatory region DNA binding	-4.5628756379	-2.0079750414	3/21	6664,7114,9355	SOX11,TMSB4X,LHX2
GO Biological Processes	GO:0051098	regulation of binding	-4.0614428073	-2.0079750414	7/374	3146,3280,3400,5080,6664,7114,9355	HMGB1,HES1,ID4,PAX6,SOX11,TMSB4X,LHX2
GO Biological Processes	GO:0051100	negative regulation of binding	-2.8765668989	-2.0079750414	4/169	3400,6664,7114,9355	ID4,SOX11,TMSB4X,LHX2
GO Biological Processes	GO:0071103	DNA conformation change	-6.7427532211	-2.0079750414	9/304	3146,3149,3159,4673,4869,7153,8364,10051,201161,1063,6925,9355,894	HMGB1,HMGB3,HMGA1,NAP1L1,NPM1,TOP2A,HIST1H4C,SMC4,CENPV,CENPF,TCF4,LHX2,CCND2
GO Biological Processes	GO:0071103	DNA conformation change	-6.7427532211	-2.0079750414	9/304	3146,3149,3159,4673,4869,7153,8364,10051,201161	HMGB1,HMGB3,HMGA1,NAP1L1,NPM1,TOP2A,HIST1H4C,SMC4,CENPV
GO Biological Processes	GO:0071824	protein-DNA complex subunit organization	-5.8429764634	-2.0079750414	8/287	1063,3146,3159,4673,4869,6925,8364,201161	CENPF,HMGB1,HMGA1,NAP1L1,NPM1,TCF4,HIST1H4C,CENPV
GO Biological Processes	GO:0006323	DNA packaging	-5.6778244588	-2.0079750414	7/210	3159,4673,4869,7153,8364,10051,201161	HMGA1,NAP1L1,NPM1,TOP2A,HIST1H4C,SMC4,CENPV
GO Biological Processes	GO:0065004	protein-DNA complex assembly	-5.2019252315	-2.0079750414	7/248	1063,3146,4673,4869,6925,8364,201161	CENPF,HMGB1,NAP1L1,NPM1,TCF4,HIST1H4C,CENPV
GO Biological Processes	GO:0006338	chromatin remodeling	-4.9299928565	-2.0079750414	6/180	3146,3149,3159,4869,8364,201161	HMGB1,HMGB3,HMGA1,NPM1,HIST1H4C,CENPV
GO Biological Processes	GO:0034508	centromere complex assembly	-4.7238701789	-2.0079750414	4/56	1063,4869,8364,201161	CENPF,NPM1,HIST1H4C,CENPV
GO Biological Processes	GO:0031497	chromatin assembly	-3.9870044866	-2.0079750414	5/165	3159,4673,4869,8364,201161	HMGA1,NAP1L1,NPM1,HIST1H4C,CENPV
GO Biological Processes	GO:0032392	DNA geometric change	-3.8395331189	-2.0079750414	4/94	3146,3149,3159,7153	HMGB1,HMGB3,HMGA1,TOP2A
GO Biological Processes	GO:0006333	chromatin assembly or disassembly	-3.6900571215	-2.0079750414	5/191	3159,4673,4869,8364,201161	HMGA1,NAP1L1,NPM1,HIST1H4C,CENPV
GO Biological Processes	GO:0031055	chromatin remodeling at centromere	-3.4723962633	-2.0079750414	3/48	4869,8364,201161	NPM1,HIST1H4C,CENPV
GO Biological Processes	GO:0045814	negative regulation of gene expression, epigenetic	-3.2276070934	-2.0079750414	4/136	3146,3159,8364,9355	HMGB1,HMGA1,HIST1H4C,LHX2
Canonical Pathways	M66	PID MYC ACTIV PATHWAY	-2.8393106759	-2.0079750414	3/79	894,3159,4869	CCND2,HMGA1,NPM1
GO Biological Processes	GO:0034728	nucleosome organization	-2.7498862626	-2.0079750414	4/183	3159,4673,4869,8364	HMGA1,NAP1L1,NPM1,HIST1H4C
GO Biological Processes	GO:0006342	chromatin silencing	-2.3144850871	-2.0079750414	3/121	3146,3159,8364	HMGB1,HMGA1,HIST1H4C
GO Biological Processes	GO:0006334	nucleosome assembly	-2.0976982442	-2.0079750414	3/145	4673,4869,8364	NAP1L1,NPM1,HIST1H4C
Reactome Gene Sets	R-HSA-1640170	Cell Cycle	-6.6713322801	-2.0079750414	12/643	894,1063,3015,4869,7153,7534,8364,10051,22822,23224,347733,348235	CCND2,CENPF,H2AFZ,NPM1,TOP2A,YWHAZ,HIST1H4C,SMC4,PHLDA1,SYNE2,TUBB2B,SKA2
Reactome Gene Sets	R-HSA-1640170	Cell Cycle	-6.6713322801	-2.0079750414	12/643	894,1063,3015,4869,7153,7534,8364,10051,22822,23224,347733,348235	CCND2,CENPF,H2AFZ,NPM1,TOP2A,YWHAZ,HIST1H4C,SMC4,PHLDA1,SYNE2,TUBB2B,SKA2
Reactome Gene Sets	R-HSA-69278	Cell Cycle, Mitotic	-4.7138108397	-2.0079750414	9/538	894,1063,3015,7153,8364,10051,22822,347733,348235	CCND2,CENPF,H2AFZ,TOP2A,HIST1H4C,SMC4,PHLDA1,TUBB2B,SKA2
Reactome Gene Sets	R-HSA-195258	RHO GTPase Effectors	-3.4979898559	-2.0079750414	6/327	1063,3015,7534,8364,347733,348235	CENPF,H2AFZ,YWHAZ,HIST1H4C,TUBB2B,SKA2
Reactome Gene Sets	R-HSA-68886	M Phase	-3.066949294	-2.0079750414	6/395	1063,3015,8364,10051,347733,348235	CENPF,H2AFZ,HIST1H4C,SMC4,TUBB2B,SKA2
Reactome Gene Sets	R-HSA-194315	Signaling by Rho GTPases	-2.7533004998	-2.0079750414	6/455	1063,3015,7534,8364,347733,348235	CENPF,H2AFZ,YWHAZ,HIST1H4C,TUBB2B,SKA2
Reactome Gene Sets	R-HSA-68877	Mitotic Prometaphase	-2.609839083	-2.0079750414	4/200	1063,10051,347733,348235	CENPF,SMC4,TUBB2B,SKA2
Reactome Gene Sets	R-HSA-2500257	Resolution of Sister Chromatid Cohesion	-2.2656273711	-2.0079750414	3/126	1063,347733,348235	CENPF,TUBB2B,SKA2
Reactome Gene Sets	R-HSA-5663220	RHO GTPases Activate Formins	-2.1394212731	-2.0079750414	3/140	1063,347733,348235	CENPF,TUBB2B,SKA2
Reactome Gene Sets	R-HSA-69620	Cell Cycle Checkpoints	-2.0267585063	-2.0079750414	4/293	1063,7534,8364,348235	CENPF,YWHAZ,HIST1H4C,SKA2
GO Biological Processes	GO:0006397	mRNA processing	-6.4918551221	-2.0079750414	11/543	677,3187,4841,4904,6421,6432,6628,10236,26986,51747,220988,7534	ZFP36L1,HNRNPH1,NONO,YBX1,SFPQ,SRSF7,SNRPB,HNRNPR,PABPC1,LUC7L3,HNRNPA3,YWHAZ
GO Biological Processes	GO:0006397	mRNA processing	-6.4918551221	-2.0079750414	11/543	677,3187,4841,4904,6421,6432,6628,10236,26986,51747,220988	ZFP36L1,HNRNPH1,NONO,YBX1,SFPQ,SRSF7,SNRPB,HNRNPR,PABPC1,LUC7L3,HNRNPA3
GO Biological Processes	GO:0008380	RNA splicing	-6.117197285	-2.0079750414	10/471	3187,4841,4904,6421,6432,6628,10236,26986,51747,220988	HNRNPH1,NONO,YBX1,SFPQ,SRSF7,SNRPB,HNRNPR,PABPC1,LUC7L3,HNRNPA3
GO Biological Processes	GO:0000377	RNA splicing, via transesterification reactions with bulged adenosine as nucleophile	-5.9142781193	-2.0079750414	9/382	3187,4904,6421,6432,6628,10236,26986,51747,220988	HNRNPH1,YBX1,SFPQ,SRSF7,SNRPB,HNRNPR,PABPC1,LUC7L3,HNRNPA3
GO Biological Processes	GO:0000398	mRNA splicing, via spliceosome	-5.9142781193	-2.0079750414	9/382	3187,4904,6421,6432,6628,10236,26986,51747,220988	HNRNPH1,YBX1,SFPQ,SRSF7,SNRPB,HNRNPR,PABPC1,LUC7L3,HNRNPA3
GO Biological Processes	GO:0000375	RNA splicing, via transesterification reactions	-5.8862607685	-2.0079750414	9/385	3187,4904,6421,6432,6628,10236,26986,51747,220988	HNRNPH1,YBX1,SFPQ,SRSF7,SNRPB,HNRNPR,PABPC1,LUC7L3,HNRNPA3
CORUM	CORUM:1181	C complex spliceosome	-5.5347725733	-2.0079750414	5/79	3187,6628,10236,26986,220988	HNRNPH1,SNRPB,HNRNPR,PABPC1,HNRNPA3
CORUM	CORUM:1068	12S U11 snRNP	-5.0234591657	-2.0079750414	3/15	4904,6432,6628	YBX1,SRSF7,SNRPB
Reactome Gene Sets	R-HSA-72163	mRNA Splicing - Major Pathway	-4.8891798421	-2.0079750414	6/183	3187,4904,6432,6628,10236,220988	HNRNPH1,YBX1,SRSF7,SNRPB,HNRNPR,HNRNPA3
Reactome Gene Sets	R-HSA-72172	mRNA Splicing	-4.7838021343	-2.0079750414	6/191	3187,4904,6432,6628,10236,220988	HNRNPH1,YBX1,SRSF7,SNRPB,HNRNPR,HNRNPA3
Reactome Gene Sets	R-HSA-72203	Processing of Capped Intron-Containing Pre-mRNA	-4.1886967077	-2.0079750414	6/244	3187,4904,6432,6628,10236,220988	HNRNPH1,YBX1,SRSF7,SNRPB,HNRNPR,HNRNPA3
Reactome Gene Sets	R-HSA-8953854	Metabolism of RNA	-3.9531008828	-2.0079750414	9/675	677,3187,4904,6432,6628,7534,10236,26986,220988	ZFP36L1,HNRNPH1,YBX1,SRSF7,SNRPB,YWHAZ,HNRNPR,PABPC1,HNRNPA3
Reactome Gene Sets	R-HSA-72165	mRNA Splicing - Minor Pathway	-3.3694424349	-2.0079750414	3/52	4904,6432,6628	YBX1,SRSF7,SNRPB
CORUM	CORUM:351	Spliceosome	-3.1687675463	-2.0079750414	4/141	6432,6628,26986,51747	SRSF7,SNRPB,PABPC1,LUC7L3
GO Biological Processes	GO:1903312	negative regulation of mRNA metabolic process	-2.8393106759	-2.0079750414	3/79	4904,6432,26986	YBX1,SRSF7,PABPC1
KEGG Pathway	hsa03040	Spliceosome	-2.1917236577	-2.0079750414	3/134	6432,6628,220988	SRSF7,SNRPB,HNRNPA3
CORUM	CORUM:1728	CTCF-nucleophosmin-PARP-HIS-KPNA-LMNA-TOP complex	-6.1303885183	-2.0079750414	3/7	3015,4869,7153,6422,6657,7534,8364,10051,23224,3159,7913,5080,6628	H2AFZ,NPM1,TOP2A,SFRP1,SOX2,YWHAZ,HIST1H4C,SMC4,SYNE2,HMGA1,DEK,PAX6,SNRPB
CORUM	CORUM:1728	CTCF-nucleophosmin-PARP-HIS-KPNA-LMNA-TOP complex	-6.1303885183	-2.0079750414	3/7	3015,4869,7153	H2AFZ,NPM1,TOP2A
Reactome Gene Sets	R-HSA-201681	TCF dependent signaling in response to WNT	-3.2937275681	-2.0079750414	5/233	3015,6422,6657,7534,8364	H2AFZ,SFRP1,SOX2,YWHAZ,HIST1H4C
Reactome Gene Sets	R-HSA-2299718	Condensation of Prophase Chromosomes	-2.9212824564	-2.0079750414	3/74	3015,8364,10051	H2AFZ,HIST1H4C,SMC4
Reactome Gene Sets	R-HSA-606279	Deposition of new CENPA-containing nucleosomes at the centromere	-2.9212824564	-2.0079750414	3/74	3015,4869,8364	H2AFZ,NPM1,HIST1H4C
Reactome Gene Sets	R-HSA-774815	Nucleosome assembly	-2.9212824564	-2.0079750414	3/74	3015,4869,8364	H2AFZ,NPM1,HIST1H4C
Reactome Gene Sets	R-HSA-1221632	Meiotic synapsis	-2.8393106759	-2.0079750414	3/79	3015,8364,23224	H2AFZ,HIST1H4C,SYNE2
Reactome Gene Sets	R-HSA-2559586	DNA Damage/Telomere Stress Induced Senescence	-2.8235818427	-2.0079750414	3/80	3015,3159,8364	H2AFZ,HMGA1,HIST1H4C
Reactome Gene Sets	R-HSA-5250924	B-WICH complex positively regulates rRNA expression	-2.6632880592	-2.0079750414	3/91	3015,7913,8364	H2AFZ,DEK,HIST1H4C
Reactome Gene Sets	R-HSA-195721	Signaling by WNT	-2.6232572937	-2.0079750414	5/330	3015,6422,6657,7534,8364	H2AFZ,SFRP1,SOX2,YWHAZ,HIST1H4C
Reactome Gene Sets	R-HSA-5625740	RHO GTPases activate PKNs	-2.6101041322	-2.0079750414	3/95	3015,7534,8364	H2AFZ,YWHAZ,HIST1H4C
Reactome Gene Sets	R-HSA-5250913	Positive epigenetic regulation of rRNA expression	-2.4754626866	-2.0079750414	3/106	3015,7913,8364	H2AFZ,DEK,HIST1H4C
Reactome Gene Sets	R-HSA-73886	Chromosome Maintenance	-2.4302190481	-2.0079750414	3/110	3015,4869,8364	H2AFZ,NPM1,HIST1H4C
Reactome Gene Sets	R-HSA-1500620	Meiosis	-2.3448730632	-2.0079750414	3/118	3015,8364,23224	H2AFZ,HIST1H4C,SYNE2
Reactome Gene Sets	R-HSA-5617472	Activation of anterior HOX genes in hindbrain development during early embryogenesis	-2.3045386035	-2.0079750414	3/122	3015,5080,8364	H2AFZ,PAX6,HIST1H4C
Reactome Gene Sets	R-HSA-5619507	Activation of HOX genes during differentiation	-2.3045386035	-2.0079750414	3/122	3015,5080,8364	H2AFZ,PAX6,HIST1H4C
KEGG Pathway	hsa05322	Systemic lupus erythematosus	-2.2006919533	-2.0079750414	3/133	3015,6628,8364	H2AFZ,SNRPB,HIST1H4C
Reactome Gene Sets	R-HSA-68875	Mitotic Prophase	-2.1225366329	-2.0079750414	3/142	3015,8364,10051	H2AFZ,HIST1H4C,SMC4
Reactome Gene Sets	R-HSA-1474165	Reproduction	-2.1059137847	-2.0079750414	3/144	3015,8364,23224	H2AFZ,HIST1H4C,SYNE2
Reactome Gene Sets	R-HSA-212165	Epigenetic regulation of gene expression	-2.0654549314	-2.0079750414	3/149	3015,7913,8364	H2AFZ,DEK,HIST1H4C
CORUM	CORUM:1223	H2AX complex, isolated from cells without IR exposure	-5.460480337	-2.0079750414	3/11	4869,10236,26986,677,4904,7534,1938,7555,10399,51123,6432,5464,3146,29997	NPM1,HNRNPR,PABPC1,ZFP36L1,YBX1,YWHAZ,EEF2,CNBP,RACK1,ZNF706,SRSF7,PPA1,HMGB1,NOP53
CORUM	CORUM:1223	H2AX complex, isolated from cells without IR exposure	-5.460480337	-2.0079750414	3/11	4869,10236,26986	NPM1,HNRNPR,PABPC1
GO Biological Processes	GO:0043488	regulation of mRNA stability	-4.9855728208	-2.0079750414	6/176	677,4869,4904,7534,10236,26986	ZFP36L1,NPM1,YBX1,YWHAZ,HNRNPR,PABPC1
GO Biological Processes	GO:0043487	regulation of RNA stability	-4.9027029941	-2.0079750414	6/182	677,4869,4904,7534,10236,26986	ZFP36L1,NPM1,YBX1,YWHAZ,HNRNPR,PABPC1
GO Biological Processes	GO:0061013	regulation of mRNA catabolic process	-4.6954637	-2.0079750414	6/198	677,4869,4904,7534,10236,26986	ZFP36L1,NPM1,YBX1,YWHAZ,HNRNPR,PABPC1
GO Biological Processes	GO:0006417	regulation of translation	-4.5832772635	-2.0079750414	8/427	677,1938,4869,7555,10236,10399,26986,51123	ZFP36L1,EEF2,NPM1,CNBP,HNRNPR,RACK1,PABPC1,ZNF706
GO Biological Processes	GO:1903311	regulation of mRNA metabolic process	-4.4450244002	-2.0079750414	7/325	677,4869,4904,6432,7534,10236,26986	ZFP36L1,NPM1,YBX1,SRSF7,YWHAZ,HNRNPR,PABPC1
GO Biological Processes	GO:0034248	regulation of cellular amide metabolic process	-4.1869312279	-2.0079750414	8/486	677,1938,4869,7555,10236,10399,26986,51123	ZFP36L1,EEF2,NPM1,CNBP,HNRNPR,RACK1,PABPC1,ZNF706
GO Biological Processes	GO:0034250	positive regulation of cellular amide metabolic process	-4.1552708058	-2.0079750414	5/152	1938,4869,7555,10399,26986	EEF2,NPM1,CNBP,RACK1,PABPC1
GO Biological Processes	GO:0006412	translation	-3.7517581094	-2.0079750414	9/718	677,1938,4869,5464,7555,10236,10399,26986,51123	ZFP36L1,EEF2,NPM1,PPA1,CNBP,HNRNPR,RACK1,PABPC1,ZNF706
GO Biological Processes	GO:0043043	peptide biosynthetic process	-3.6413404011	-2.0079750414	9/743	677,1938,4869,5464,7555,10236,10399,26986,51123	ZFP36L1,EEF2,NPM1,PPA1,CNBP,HNRNPR,RACK1,PABPC1,ZNF706
GO Biological Processes	GO:0061014	positive regulation of mRNA catabolic process	-3.4995515634	-2.0079750414	3/47	677,10236,26986	ZFP36L1,HNRNPR,PABPC1
GO Biological Processes	GO:0045727	positive regulation of translation	-3.3526798792	-2.0079750414	4/126	1938,4869,7555,26986	EEF2,NPM1,CNBP,PABPC1
GO Biological Processes	GO:0031331	positive regulation of cellular catabolic process	-3.270707727	-2.0079750414	6/361	677,3146,10236,10399,26986,29997	ZFP36L1,HMGB1,HNRNPR,RACK1,PABPC1,NOP53
GO Biological Processes	GO:0006402	mRNA catabolic process	-3.2456009404	-2.0079750414	6/365	677,4869,4904,7534,10236,26986	ZFP36L1,NPM1,YBX1,YWHAZ,HNRNPR,PABPC1
GO Biological Processes	GO:0006401	RNA catabolic process	-3.0499612467	-2.0079750414	6/398	677,4869,4904,7534,10236,26986	ZFP36L1,NPM1,YBX1,YWHAZ,HNRNPR,PABPC1
GO Biological Processes	GO:0009896	positive regulation of catabolic process	-2.9140117296	-2.0079750414	6/423	677,3146,10236,10399,26986,29997	ZFP36L1,HMGB1,HNRNPR,RACK1,PABPC1,NOP53
GO Biological Processes	GO:1903313	positive regulation of mRNA metabolic process	-2.8080617604	-2.0079750414	3/81	677,10236,26986	ZFP36L1,HNRNPR,PABPC1
Reactome Gene Sets	R-HSA-450531	Regulation of mRNA stability by proteins that bind AU-rich elements	-2.7048531588	-2.0079750414	3/88	677,7534,26986	ZFP36L1,YWHAZ,PABPC1
GO Biological Processes	GO:0034655	nucleobase-containing compound catabolic process	-2.6429474652	-2.0079750414	7/648	677,3146,4869,4904,7534,10236,26986	ZFP36L1,HMGB1,NPM1,YBX1,YWHAZ,HNRNPR,PABPC1
GO Biological Processes	GO:0031124	mRNA 3'-end processing	-2.5717759193	-2.0079750414	3/98	677,6432,26986	ZFP36L1,SRSF7,PABPC1
GO Biological Processes	GO:0046700	heterocycle catabolic process	-2.4536294801	-2.0079750414	7/701	677,3146,4869,4904,7534,10236,26986	ZFP36L1,HMGB1,NPM1,YBX1,YWHAZ,HNRNPR,PABPC1
GO Biological Processes	GO:0044270	cellular nitrogen compound catabolic process	-2.4502344566	-2.0079750414	7/702	677,3146,4869,4904,7534,10236,26986	ZFP36L1,HMGB1,NPM1,YBX1,YWHAZ,HNRNPR,PABPC1
GO Biological Processes	GO:0019439	aromatic compound catabolic process	-2.4166228085	-2.0079750414	7/712	677,3146,4869,4904,7534,10236,26986	ZFP36L1,HMGB1,NPM1,YBX1,YWHAZ,HNRNPR,PABPC1
GO Biological Processes	GO:1901361	organic cyclic compound catabolic process	-2.2942626967	-2.0079750414	7/750	677,3146,4869,4904,7534,10236,26986	ZFP36L1,HMGB1,NPM1,YBX1,YWHAZ,HNRNPR,PABPC1
GO Biological Processes	GO:0031123	RNA 3'-end processing	-2.0654549314	-2.0079750414	3/149	677,6432,26986	ZFP36L1,SRSF7,PABPC1
GO Biological Processes	GO:0051301	cell division	-5.2059107214	-2.0079750414	10/596	894,1063,1164,4904,5080,7153,10051,10399,201161,348235	CCND2,CENPF,CKS2,YBX1,PAX6,TOP2A,SMC4,RACK1,CENPV,SKA2
GO Biological Processes	GO:0051301	cell division	-5.2059107214	-2.0079750414	10/596	894,1063,1164,4904,5080,7153,10051,10399,201161,348235	CCND2,CENPF,CKS2,YBX1,PAX6,TOP2A,SMC4,RACK1,CENPV,SKA2
GO Biological Processes	GO:0051302	regulation of cell division	-2.8860569081	-2.0079750414	4/168	4904,5080,10399,201161	YBX1,PAX6,RACK1,CENPV
GO Biological Processes	GO:0045787	positive regulation of cell cycle	-4.8733322264	-2.0079750414	8/389	894,1164,3280,4212,4869,6421,55023,201161,677,1063,7153,29997,6422	CCND2,CKS2,HES1,MEIS2,NPM1,SFPQ,PHIP,CENPV,ZFP36L1,CENPF,TOP2A,NOP53,SFRP1
GO Biological Processes	GO:0045787	positive regulation of cell cycle	-4.8733322264	-2.0079750414	8/389	894,1164,3280,4212,4869,6421,55023,201161	CCND2,CKS2,HES1,MEIS2,NPM1,SFPQ,PHIP,CENPV
GO Biological Processes	GO:0007346	regulation of mitotic cell cycle	-4.0170454293	-2.0079750414	9/662	677,894,1063,1164,3280,4212,7153,29997,55023	ZFP36L1,CCND2,CENPF,CKS2,HES1,MEIS2,TOP2A,NOP53,PHIP
GO Biological Processes	GO:0010564	regulation of cell cycle process	-3.4496653364	-2.0079750414	9/789	677,894,1063,4869,6421,6422,29997,55023,201161	ZFP36L1,CCND2,CENPF,NPM1,SFPQ,SFRP1,NOP53,PHIP,CENPV
GO Biological Processes	GO:0045931	positive regulation of mitotic cell cycle	-2.9246507637	-2.0079750414	4/164	894,3280,4212,55023	CCND2,HES1,MEIS2,PHIP
GO Biological Processes	GO:0090068	positive regulation of cell cycle process	-2.8226479239	-2.0079750414	5/297	894,4869,6421,55023,201161	CCND2,NPM1,SFPQ,PHIP,CENPV
GO Biological Processes	GO:0048511	rhythmic process	-4.6760097125	-2.0079750414	7/299	1958,3400,4841,6421,7153,10236,10399,3146,3159,4869,7913,8364,9768,29997,6925,6422,51142,1948,7534,55023,3149	EGR1,ID4,NONO,SFPQ,TOP2A,HNRNPR,RACK1,HMGB1,HMGA1,NPM1,DEK,HIST1H4C,PCLAF,NOP53,TCF4,SFRP1,CHCHD2,EFNB2,YWHAZ,PHIP,HMGB3
GO Biological Processes	GO:0048511	rhythmic process	-4.6760097125	-2.0079750414	7/299	1958,3400,4841,6421,7153,10236,10399	EGR1,ID4,NONO,SFPQ,TOP2A,HNRNPR,RACK1
GO Biological Processes	GO:0006281	DNA repair	-4.6199664931	-2.0079750414	9/553	3146,3159,4841,4869,6421,7913,8364,9768,29997	HMGB1,HMGA1,NONO,NPM1,SFPQ,DEK,HIST1H4C,PCLAF,NOP53
GO Biological Processes	GO:0007623	circadian rhythm	-4.5516769303	-2.0079750414	6/210	1958,3400,4841,6421,7153,10236	EGR1,ID4,NONO,SFPQ,TOP2A,HNRNPR
CORUM	CORUM:1183	CDC5L complex	-4.0860802029	-2.0079750414	3/30	6421,6925,7153	SFPQ,TCF4,TOP2A
GO Biological Processes	GO:0080135	regulation of cellular response to stress	-3.6198041126	-2.0079750414	9/748	3146,3159,4841,4869,6421,6422,7913,10399,51142	HMGB1,HMGA1,NONO,NPM1,SFPQ,SFRP1,DEK,RACK1,CHCHD2
GO Biological Processes	GO:0010942	positive regulation of cell death	-3.0115140696	-2.0079750414	8/727	1948,1958,3146,6421,6422,7153,7534,10399	EFNB2,EGR1,HMGB1,SFPQ,SFRP1,TOP2A,YWHAZ,RACK1
GO Biological Processes	GO:2001233	regulation of apoptotic signaling pathway	-2.9944034977	-2.0079750414	6/408	4841,6421,6422,7534,10399,55023	NONO,SFPQ,SFRP1,YWHAZ,RACK1,PHIP
GO Biological Processes	GO:1903201	regulation of oxidative stress-induced cell death	-2.8878046658	-2.0079750414	3/76	4841,6421,10399	NONO,SFPQ,RACK1
GO Biological Processes	GO:0006310	DNA recombination	-2.8616522461	-2.0079750414	5/291	3146,3149,4841,6421,7153	HMGB1,HMGB3,NONO,SFPQ,TOP2A
GO Biological Processes	GO:2001235	positive regulation of apoptotic signaling pathway	-2.7673117866	-2.0079750414	4/181	6421,6422,7534,10399	SFPQ,SFRP1,YWHAZ,RACK1
GO Biological Processes	GO:1900407	regulation of cellular response to oxidative stress	-2.6908311764	-2.0079750414	3/89	4841,6421,10399	NONO,SFPQ,RACK1
GO Biological Processes	GO:0036473	cell death in response to oxidative stress	-2.6101041322	-2.0079750414	3/95	4841,6421,10399	NONO,SFPQ,RACK1
GO Biological Processes	GO:1902882	regulation of response to oxidative stress	-2.5592805733	-2.0079750414	3/99	4841,6421,10399	NONO,SFPQ,RACK1
GO Biological Processes	GO:0042752	regulation of circadian rhythm	-2.3867299145	-2.0079750414	3/114	4841,6421,7153	NONO,SFPQ,TOP2A
GO Biological Processes	GO:0045089	positive regulation of innate immune response	-2.333261845	-2.0079750414	5/386	3146,3149,4841,6421,29997	HMGB1,HMGB3,NONO,SFPQ,NOP53
GO Biological Processes	GO:0097190	apoptotic signaling pathway	-2.15286588	-2.0079750414	6/604	4841,6421,6422,7534,10399,55023	NONO,SFPQ,SFRP1,YWHAZ,RACK1,PHIP
GO Biological Processes	GO:0045088	regulation of innate immune response	-2.042556746	-2.0079750414	5/454	3146,3149,4841,6421,29997	HMGB1,HMGB3,NONO,SFPQ,NOP53
GO Biological Processes	GO:0051129	negative regulation of cellular component organization	-4.4028182721	-2.0079750414	10/739	1063,1948,3146,3159,4131,4869,7114,7153,10399,29997,347733	CENPF,EFNB2,HMGB1,HMGA1,MAP1B,NPM1,TMSB4X,TOP2A,RACK1,NOP53,TUBB2B
GO Biological Processes	GO:0051129	negative regulation of cellular component organization	-4.4028182721	-2.0079750414	10/739	1063,1948,3146,3159,4131,4869,7114,7153,10399,29997	CENPF,EFNB2,HMGB1,HMGA1,MAP1B,NPM1,TMSB4X,TOP2A,RACK1,NOP53
GO Biological Processes	GO:0010639	negative regulation of organelle organization	-3.066949294	-2.0079750414	6/395	1063,3159,4131,4869,7114,7153	CENPF,HMGA1,MAP1B,NPM1,TMSB4X,TOP2A
GO Biological Processes	GO:0050920	regulation of chemotaxis	-2.4897345235	-2.0079750414	4/216	1948,3146,7114,347733	EFNB2,HMGB1,TMSB4X,TUBB2B
GO Biological Processes	GO:0050921	positive regulation of chemotaxis	-2.1828289288	-2.0079750414	3/135	3146,7114,347733	HMGB1,TMSB4X,TUBB2B
GO Biological Processes	GO:0031333	negative regulation of protein complex assembly	-2.1309457615	-2.0079750414	3/141	3146,7114,29997	HMGB1,TMSB4X,NOP53
GO Biological Processes	GO:0051494	negative regulation of cytoskeleton organization	-2.0814545195	-2.0079750414	3/147	4131,4869,7114	MAP1B,NPM1,TMSB4X
GO Biological Processes	GO:0043254	regulation of protein complex assembly	-2.0043362565	-2.0079750414	5/464	3146,4131,7114,10399,29997	HMGB1,MAP1B,TMSB4X,RACK1,NOP53
GO Biological Processes	GO:0061061	muscle structure development	-3.933723753	-2.0079750414	9/679	677,1063,1938,1948,1958,3280,4904,6664,10409	ZFP36L1,CENPF,EEF2,EFNB2,EGR1,HES1,YBX1,SOX11,BASP1
GO Biological Processes	GO:0061061	muscle structure development	-3.933723753	-2.0079750414	9/679	677,1063,1938,1948,1958,3280,4904,6664,10409	ZFP36L1,CENPF,EEF2,EFNB2,EGR1,HES1,YBX1,SOX11,BASP1
GO Biological Processes	GO:0014009	glial cell proliferation	-3.3943766453	-2.0079750414	3/51	1938,3280,6664	EEF2,HES1,SOX11
GO Biological Processes	GO:0035914	skeletal muscle cell differentiation	-3.0465384901	-2.0079750414	3/67	1938,1958,6664	EEF2,EGR1,SOX11
GO Biological Processes	GO:0007517	muscle organ development	-2.9726280642	-2.0079750414	6/412	1063,1938,1948,1958,6664,10409	CENPF,EEF2,EFNB2,EGR1,SOX11,BASP1
GO Biological Processes	GO:0060538	skeletal muscle organ development	-2.8765668989	-2.0079750414	4/169	1938,1958,6664,10409	EEF2,EGR1,SOX11,BASP1
GO Biological Processes	GO:0014706	striated muscle tissue development	-2.3005621548	-2.0079750414	5/393	1063,1938,1948,1958,6664	CENPF,EEF2,EFNB2,EGR1,SOX11
GO Biological Processes	GO:0060537	muscle tissue development	-2.2196066982	-2.0079750414	5/411	1063,1938,1948,1958,6664	CENPF,EEF2,EFNB2,EGR1,SOX11
GO Biological Processes	GO:0007411	axon guidance	-3.9035459885	-2.0079750414	6/275	1948,4684,5080,9355,55816,347733,3280,4131,3146,7114,26986	EFNB2,NCAM1,PAX6,LHX2,DOK5,TUBB2B,HES1,MAP1B,HMGB1,TMSB4X,PABPC1
GO Biological Processes	GO:0007411	axon guidance	-3.9035459885	-2.0079750414	6/275	1948,4684,5080,9355,55816,347733	EFNB2,NCAM1,PAX6,LHX2,DOK5,TUBB2B
GO Biological Processes	GO:0097485	neuron projection guidance	-3.8949539467	-2.0079750414	6/276	1948,4684,5080,9355,55816,347733	EFNB2,NCAM1,PAX6,LHX2,DOK5,TUBB2B
GO Biological Processes	GO:0048667	cell morphogenesis involved in neuron differentiation	-3.6691896266	-2.0079750414	8/578	1948,3280,4131,4684,5080,9355,55816,347733	EFNB2,HES1,MAP1B,NCAM1,PAX6,LHX2,DOK5,TUBB2B
GO Biological Processes	GO:0007409	axonogenesis	-3.493179796	-2.0079750414	7/463	1948,4131,4684,5080,9355,55816,347733	EFNB2,MAP1B,NCAM1,PAX6,LHX2,DOK5,TUBB2B
GO Biological Processes	GO:0006935	chemotaxis	-3.3549261982	-2.0079750414	8/644	1948,3146,4684,5080,7114,9355,55816,347733	EFNB2,HMGB1,NCAM1,PAX6,TMSB4X,LHX2,DOK5,TUBB2B
GO Biological Processes	GO:0042330	taxis	-3.3460205941	-2.0079750414	8/646	1948,3146,4684,5080,7114,9355,55816,347733	EFNB2,HMGB1,NCAM1,PAX6,TMSB4X,LHX2,DOK5,TUBB2B
GO Biological Processes	GO:0061564	axon development	-3.2475641588	-2.0079750414	7/509	1948,4131,4684,5080,9355,55816,347733	EFNB2,MAP1B,NCAM1,PAX6,LHX2,DOK5,TUBB2B
GO Biological Processes	GO:0000904	cell morphogenesis involved in differentiation	-2.9584097657	-2.0079750414	8/741	1948,3280,4131,4684,5080,9355,55816,347733	EFNB2,HES1,MAP1B,NCAM1,PAX6,LHX2,DOK5,TUBB2B
GO Biological Processes	GO:0048812	neuron projection morphogenesis	-2.6580275631	-2.0079750414	7/644	1948,4131,4684,5080,9355,55816,347733	EFNB2,MAP1B,NCAM1,PAX6,LHX2,DOK5,TUBB2B
GO Biological Processes	GO:0120039	plasma membrane bounded cell projection morphogenesis	-2.6057548035	-2.0079750414	7/658	1948,4131,4684,5080,9355,55816,347733	EFNB2,MAP1B,NCAM1,PAX6,LHX2,DOK5,TUBB2B
GO Biological Processes	GO:0048858	cell projection morphogenesis	-2.5910770475	-2.0079750414	7/662	1948,4131,4684,5080,9355,55816,347733	EFNB2,MAP1B,NCAM1,PAX6,LHX2,DOK5,TUBB2B
GO Biological Processes	GO:0032990	cell part morphogenesis	-2.5228619398	-2.0079750414	7/681	1948,4131,4684,5080,9355,55816,347733	EFNB2,MAP1B,NCAM1,PAX6,LHX2,DOK5,TUBB2B
Reactome Gene Sets	R-HSA-422475	Axon guidance	-2.3354421535	-2.0079750414	6/553	1948,4684,9355,26986,55816,347733	EFNB2,NCAM1,LHX2,PABPC1,DOK5,TUBB2B
CORUM	CORUM:3055	Nop56p-associated pre-rRNA complex	-3.6703477416	-2.0079750414	4/104	1938,4673,4869,4904	EEF2,NAP1L1,NPM1,YBX1
CORUM	CORUM:3055	Nop56p-associated pre-rRNA complex	-3.6703477416	-2.0079750414	4/104	1938,4673,4869,4904	EEF2,NAP1L1,NPM1,YBX1
GO Biological Processes	GO:0050657	nucleic acid transport	-3.6586772629	-2.0079750414	5/194	677,4869,6421,6432,220988,1948	ZFP36L1,NPM1,SFPQ,SRSF7,HNRNPA3,EFNB2
GO Biological Processes	GO:0050657	nucleic acid transport	-3.6586772629	-2.0079750414	5/194	677,4869,6421,6432,220988	ZFP36L1,NPM1,SFPQ,SRSF7,HNRNPA3
GO Biological Processes	GO:0050658	RNA transport	-3.6586772629	-2.0079750414	5/194	677,4869,6421,6432,220988	ZFP36L1,NPM1,SFPQ,SRSF7,HNRNPA3
GO Biological Processes	GO:0051236	establishment of RNA localization	-3.6278274112	-2.0079750414	5/197	677,4869,6421,6432,220988	ZFP36L1,NPM1,SFPQ,SRSF7,HNRNPA3
GO Biological Processes	GO:0006403	RNA localization	-3.302210238	-2.0079750414	5/232	677,4869,6421,6432,220988	ZFP36L1,NPM1,SFPQ,SRSF7,HNRNPA3
GO Biological Processes	GO:0015931	nucleobase-containing compound transport	-3.2191723844	-2.0079750414	5/242	677,4869,6421,6432,220988	ZFP36L1,NPM1,SFPQ,SRSF7,HNRNPA3
GO Biological Processes	GO:0031503	protein-containing complex localization	-2.0942416259	-2.0079750414	4/280	1948,4869,6421,6432	EFNB2,NPM1,SFPQ,SRSF7
GO Biological Processes	GO:0051028	mRNA transport	-2.0341621612	-2.0079750414	3/153	677,6432,220988	ZFP36L1,SRSF7,HNRNPA3
Canonical Pathways	M236	PID DELTA NP63 PATHWAY	-3.4995515634	-2.0079750414	3/47	3280,7153,10399	HES1,TOP2A,RACK1
Canonical Pathways	M236	PID DELTA NP63 PATHWAY	-3.4995515634	-2.0079750414	3/47	3280,7153,10399	HES1,TOP2A,RACK1
GO Biological Processes	GO:0071456	cellular response to hypoxia	-3.4904124733	-2.0079750414	5/211	677,1958,6422,29997,51142,3187,9592,7114,10399	ZFP36L1,EGR1,SFRP1,NOP53,CHCHD2,HNRNPH1,IER2,TMSB4X,RACK1
GO Biological Processes	GO:0071456	cellular response to hypoxia	-3.4904124733	-2.0079750414	5/211	677,1958,6422,29997,51142	ZFP36L1,EGR1,SFRP1,NOP53,CHCHD2
GO Biological Processes	GO:0036294	cellular response to decreased oxygen levels	-3.39830842	-2.0079750414	5/221	677,1958,6422,29997,51142	ZFP36L1,EGR1,SFRP1,NOP53,CHCHD2
GO Biological Processes	GO:0071453	cellular response to oxygen levels	-3.2519172623	-2.0079750414	5/238	677,1958,6422,29997,51142	ZFP36L1,EGR1,SFRP1,NOP53,CHCHD2
GO Biological Processes	GO:0071774	response to fibroblast growth factor	-3.0683786913	-2.0079750414	4/150	677,3187,6422,9592	ZFP36L1,HNRNPH1,SFRP1,IER2
GO Biological Processes	GO:0001666	response to hypoxia	-2.4510093709	-2.0079750414	5/362	677,1958,6422,29997,51142	ZFP36L1,EGR1,SFRP1,NOP53,CHCHD2
GO Biological Processes	GO:0036293	response to decreased oxygen levels	-2.3959199591	-2.0079750414	5/373	677,1958,6422,29997,51142	ZFP36L1,EGR1,SFRP1,NOP53,CHCHD2
GO Biological Processes	GO:0070482	response to oxygen levels	-2.2821898673	-2.0079750414	5/397	677,1958,6422,29997,51142	ZFP36L1,EGR1,SFRP1,NOP53,CHCHD2
GO Biological Processes	GO:0044344	cellular response to fibroblast growth factor stimulus	-2.1141929472	-2.0079750414	3/143	677,3187,6422	ZFP36L1,HNRNPH1,SFRP1
GO Biological Processes	GO:0071356	cellular response to tumor necrosis factor	-2.03691	-2.0079750414	4/291	677,6422,7114,10399	ZFP36L1,SFRP1,TMSB4X,RACK1
	Term
