# Supplementary material for: Loss of NARS1 impairs progenitor proliferation in cortical brain organoids and leads to microcephaly
Source: Nat Commun. 2020 Aug 12;11:4038. doi: 10.1038/s41467-020-17454-4 (PMC7424529; doi:10.1038/s41467-020-17454-4)
Supplement: Supplementary file 5 — Supplementary Data 3 [file 41467_2020_17454_MOESM5_ESM.xlsx]

## Sheet: Annotation
Input ID	Gene ID	Type	Tax ID	Homologene Gene ID	Homologene Gene Tax ID	Gene Symbol	Description	Biological Process (GO)	Kinase Class (UniProt)	Protein Function (Protein Atlas)	Subcellular Location (Protein Atlas)
CTGF	1490	gene_synonym	H. sapiens	1490	H. sapiens	CCN2	cellular communication network factor 2	GO:0060452 positive regulation of cardiac muscle contraction;GO:0051496 positive regulation of stress fiber assembly;GO:0070318 positive regulation of G0 to G1 transition
TTR	7276	symbol	H. sapiens	7276	H. sapiens	TTR	transthyretin	GO:0042572 retinol metabolic process;GO:0070327 thyroid hormone transport;GO:0001523 retinoid metabolic process			Golgi apparatus(Approved)
EFNB3	1949	symbol	H. sapiens	1949	H. sapiens	EFNB3	ephrin B3	GO:0099557 trans-synaptic signaling by trans-synaptic complex, modulating synaptic transmission;GO:0016198 axon choice point recognition;GO:0099550 trans-synaptic signaling, modulating synaptic transmission			Nucleoplasm(Approved)
ZIC1	7545	symbol	H. sapiens	7545	H. sapiens	ZIC1	Zic family member 1	GO:0042307 positive regulation of protein import into nucleus;GO:1904591 positive regulation of protein import;GO:0042306 regulation of protein import into nucleus		Transcription factors/Zinc-coordinating DNA-binding domains	Nucleoplasm(Supported)
NTRK2	4915	symbol	H. sapiens	4915	H. sapiens	NTRK2	neurotrophic receptor tyrosine kinase 2	GO:0099551 trans-synaptic signaling by neuropeptide, modulating synaptic transmission;GO:1903997 positive regulation of non-membrane spanning protein tyrosine kinase activity;GO:0099183 trans-synaptic signaling by BDNF, modulating synaptic transmission	Tyr protein kinase family	Enzymes/{ENZYME proteins/Transferases,Kinases/Tyr protein kinases}	Cytosol(Approved)
PTN	5764	symbol	H. sapiens	5764	H. sapiens	PTN	pleiotrophin	GO:1904389 rod bipolar cell differentiation;GO:0060221 retinal rod cell differentiation;GO:2000347 positive regulation of hepatocyte proliferation
TPBG	7162	symbol	H. sapiens	7162	H. sapiens	TPBG	trophoblast glycoprotein	GO:0051965 positive regulation of synapse assembly;GO:0051963 regulation of synapse assembly;GO:0007416 synapse assembly			Nucleoplasm(Approved)
MDK	4192	symbol	H. sapiens	4192	H. sapiens	MDK	midkine	GO:1905555 positive regulation blood vessel branching;GO:0045590 negative regulation of regulatory T cell differentiation;GO:2000391 positive regulation of neutrophil extravasation			Vesicles(Approved)
MEST	4232	symbol	H. sapiens	4232	H. sapiens	MEST	mesoderm specific transcript	GO:0010883 regulation of lipid storage;GO:0019915 lipid storage;GO:1905952 regulation of lipid localization			Cytosol;Golgi apparatus(Approved)
LY6H	4062	symbol	H. sapiens	4062	H. sapiens	LY6H	lymphocyte antigen 6 family member H	GO:0095500 acetylcholine receptor signaling pathway;GO:1905145 cellular response to acetylcholine;GO:1903831 signal transduction involved in cellular response to ammonium ion
NLRP1	22861	symbol	H. sapiens	22861	H. sapiens	NLRP1	NLR family pyrin domain containing 1	GO:0050718 positive regulation of interleukin-1 beta secretion;GO:1904784 NLRP1 inflammasome complex assembly;GO:0050716 positive regulation of interleukin-1 secretion			Cytosol;Nucleoplasm(Supported)
PRXL2A	84293	symbol	H. sapiens	84293	H. sapiens	PRXL2A	peroxiredoxin like 2A	GO:0045670 regulation of osteoclast differentiation;GO:0030316 osteoclast differentiation;GO:0002761 regulation of myeloid leukocyte differentiation
IGFBP2	3485	symbol	H. sapiens	3485	H. sapiens	IGFBP2	insulin like growth factor binding protein 2	GO:0042104 positive regulation of activated T cell proliferation;GO:0046006 regulation of activated T cell proliferation;GO:0042102 positive regulation of T cell proliferation			Endoplasmic reticulum(Approved)
ID2	3398	symbol	H. sapiens	3398	H. sapiens	ID2	inhibitor of DNA binding 2	GO:0045578 negative regulation of B cell differentiation;GO:0003166 bundle of His development;GO:0061030 epithelial cell differentiation involved in mammary gland alveolus development		Transcription factors/Basic domains	Centrosome;Nuclear bodies;Nucleoplasm(Approved)
GPM6B	2824	symbol	H. sapiens	2824	H. sapiens	GPM6B	glycoprotein M6B	GO:0051612 negative regulation of serotonin uptake;GO:0051611 regulation of serotonin uptake;GO:0051581 negative regulation of neurotransmitter uptake
CALM2	805	symbol	H. sapiens	805	H. sapiens	CALM2	calmodulin 2	GO:0010881 regulation of cardiac muscle contraction by regulation of the release of sequestered calcium ion;GO:0060316 positive regulation of ryanodine-sensitive calcium-release channel activity;GO:0060315 negative regulation of ryanodine-sensitive calcium-release channel activity		RAS pathway related proteins;Transporters/Accessory Factors Involved in Transport
FTH1	2495	symbol	H. sapiens	2495	H. sapiens	FTH1	ferritin heavy chain 1	GO:0006880 intracellular sequestering of iron ion;GO:0097577 sequestering of iron ion;GO:0006879 cellular iron ion homeostasis		Enzymes/ENZYME proteins/Oxidoreductases	Microtubules(Approved)
PFN2	5217	symbol	H. sapiens	5217	H. sapiens	PFN2	profilin 2	GO:1900028 negative regulation of ruffle assembly;GO:0051496 positive regulation of stress fiber assembly;GO:0051492 regulation of stress fiber assembly
TMEM256	254863	symbol	H. sapiens	254863	H. sapiens	TMEM256	transmembrane protein 256	GO:0008150 biological_process			Vesicles(Approved)
TMSB10	9168	symbol	H. sapiens	9168	H. sapiens	TMSB10	thymosin beta 10	GO:0042989 sequestering of actin monomers;GO:0030837 negative regulation of actin filament polymerization;GO:0032272 negative regulation of protein polymerization
DDAH2	23564	symbol	H. sapiens	23564	H. sapiens	DDAH2	dimethylarginine dimethylaminohydrolase 2	GO:0006527 arginine catabolic process;GO:0000052 citrulline metabolic process;GO:0045429 positive regulation of nitric oxide biosynthetic process		Enzymes/ENZYME proteins/Hydrolases	Cytosol;Microtubule organizing center(Uncertain)
ITM2B	9445	symbol	H. sapiens	9445	H. sapiens	ITM2B	integral membrane protein 2B	GO:0042985 negative regulation of amyloid precursor protein biosynthetic process;GO:0010561 negative regulation of glycoprotein biosynthetic process;GO:0042984 regulation of amyloid precursor protein biosynthetic process			Golgi apparatus;Vesicles(Enhanced)
SELENOW	6415	symbol	H. sapiens	6415	H. sapiens	SELENOW	selenoprotein W	GO:0010269 response to selenium ion;GO:0098869 cellular oxidant detoxification;GO:1990748 cellular detoxification
CCDC167	154467	symbol	H. sapiens	154467	H. sapiens	CCDC167	coiled-coil domain containing 167				Cytosol(Approved)
LAMTOR4	389541	symbol	H. sapiens	389541	H. sapiens	LAMTOR4	late endosomal/lysosomal adaptor, MAPK and MTOR activator 4	GO:0061462 protein localization to lysosome;GO:0032008 positive regulation of TOR signaling;GO:0071230 cellular response to amino acid stimulus			Vesicles(Enhanced)
HSPB1	3315	symbol	H. sapiens	3315	H. sapiens	HSPB1	heat shock protein family B (small) member 1	GO:0038033 positive regulation of endothelial cell chemotaxis by VEGF-activated vascular endothelial growth factor receptor signaling pathway;GO:0099641 anterograde axonal protein transport;GO:2001028 positive regulation of endothelial cell chemotaxis			Cytosol(Enhanced)Plasma membrane(Supported)
ATP6V1F	9296	symbol	H. sapiens	9296	H. sapiens	ATP6V1F	ATPase H+ transporting V1 subunit F	GO:0090383 phagosome acidification;GO:0033572 transferrin transport;GO:0051452 intracellular pH reduction		Transporters/Primary Active Transporters
C4orf48	401115	symbol	H. sapiens	401115	H. sapiens	C4orf48	chromosome 4 open reading frame 48				Cytosol(Supported)
DYNLL1	8655	symbol	H. sapiens	8655	H. sapiens	DYNLL1	dynein light chain LC8-type 1	GO:2000582 positive regulation of ATP-dependent microtubule motor activity, plus-end-directed;GO:0035735 intraciliary transport involved in cilium assembly;GO:0021762 substantia nigra development			Cytosol;Nuclear bodies;Nucleoplasm(Approved)
SH3BGRL3	83442	symbol	H. sapiens	83442	H. sapiens	SH3BGRL3	SH3 domain binding glutamate rich protein like 3	GO:0045454 cell redox homeostasis;GO:0022900 electron transport chain;GO:0006091 generation of precursor metabolites and energy			Nuclear bodies(Approved)
CD24	100133941	symbol	H. sapiens	100133941	H. sapiens	CD24	CD24 molecule	GO:2000768 positive regulation of nephron tubule epithelial cell differentiation;GO:0072139 glomerular parietal epithelial cell differentiation;GO:0032597 B cell receptor transport into membrane raft			Vesicles(Supported)
NNAT	4826	symbol	H. sapiens	4826	H. sapiens	NNAT	neuronatin	GO:0032024 positive regulation of insulin secretion;GO:0009249 protein lipoylation;GO:0090277 positive regulation of peptide hormone secretion
TOMM7	54543	symbol	H. sapiens	54543	H. sapiens	TOMM7	translocase of outer mitochondrial membrane 7	GO:0098779 positive regulation of mitophagy in response to mitochondrial depolarization;GO:1901526 positive regulation of mitophagy;GO:1904925 positive regulation of autophagy of mitochondrion in response to mitochondrial depolarization
H3F3B	3021	symbol	H. sapiens	3021	H. sapiens	H3F3B	H3 histone family member 3B	GO:1902340 negative regulation of chromosome condensation;GO:0031509 telomeric heterochromatin assembly;GO:0031508 pericentric heterochromatin assembly			Nucleoplasm(Enhanced)
POLR2L	5441	symbol	H. sapiens	5441	H. sapiens	POLR2L	RNA polymerase II subunit L	GO:0050434 positive regulation of viral transcription;GO:0046782 regulation of viral transcription;GO:0006370 7-methylguanosine mRNA capping		RNA polymerase related proteins
NREP	9315	symbol	H. sapiens	9315	H. sapiens	NREP	neuronal regeneration related protein	GO:0031103 axon regeneration;GO:0031102 neuron projection regeneration;GO:0017015 regulation of transforming growth factor beta receptor signaling pathway			Vesicles(Approved)
RDX	5962	symbol	H. sapiens	5962	H. sapiens	RDX	radixin	GO:0051016 barbed-end actin filament capping;GO:1902966 positive regulation of protein localization to early endosome;GO:0032487 regulation of Rap protein signal transduction			Plasma membrane(Enhanced)
FZD3	7976	symbol	H. sapiens	7976	H. sapiens	FZD3	frizzled class receptor 3	GO:0036515 serotonergic neuron axon guidance;GO:1904938 planar cell polarity pathway involved in axon guidance;GO:0036514 dopaminergic neuron axon guidance		G-protein coupled receptors/{Family fz/smo receptors,GPCRs excl olfactory receptors}
CD99	4267	symbol	H. sapiens	4267	H. sapiens	CD99	CD99 molecule (Xg blood group)	GO:2000391 positive regulation of neutrophil extravasation;GO:2000389 regulation of neutrophil extravasation;GO:1902624 positive regulation of neutrophil migration		CD markers	Golgi apparatus(Approved)
GNB2	2783	symbol	H. sapiens	2783	H. sapiens	GNB2	G protein subunit beta 2	GO:0006457 protein folding;GO:0007186 G protein-coupled receptor signaling pathway;GO:0007165 signal transduction		RAS pathway related proteins	Plasma membrane(Enhanced)
COX7C	1350	symbol	H. sapiens	1350	H. sapiens	COX7C	cytochrome c oxidase subunit 7C	GO:0006123 mitochondrial electron transport, cytochrome c to oxygen;GO:0042775 mitochondrial ATP synthesis coupled electron transport;GO:0042773 ATP synthesis coupled electron transport		Transporters/Primary Active Transporters
CALR	811	symbol	H. sapiens	811	H. sapiens	CALR	calreticulin	GO:0002502 peptide antigen assembly with MHC class I protein complex;GO:1901164 negative regulation of trophoblast cell migration;GO:2000510 positive regulation of dendritic cell chemotaxis
GTF2H5	404672	symbol	H. sapiens	404672	H. sapiens	GTF2H5	general transcription factor IIH subunit 5	GO:0006295 nucleotide-excision repair, DNA incision, 3'-to lesion;GO:0000717 nucleotide-excision repair, DNA duplex unwinding;GO:0006293 nucleotide-excision repair, preincision complex stabilization
RCN1	5954	symbol	H. sapiens	5954	H. sapiens	RCN1	reticulocalbin 1	GO:0043687 post-translational protein modification;GO:0006464 cellular protein modification process;GO:0036211 protein modification process			Endoplasmic reticulum(Enhanced)
NFIA	4774	symbol	H. sapiens	4774	H. sapiens	NFIA	nuclear factor I A	GO:0072189 ureter development;GO:0019079 viral genome replication;GO:0060074 synapse maturation		Transcription factors	Nucleoplasm(Enhanced)
ATOX1	475	symbol	H. sapiens	475	H. sapiens	ATOX1	antioxidant 1 copper chaperone	GO:0060003 copper ion export;GO:0006878 cellular copper ion homeostasis;GO:0035434 copper ion transmembrane transport			Nucleoplasm;Plasma membrane(Approved)
NDUFA3	4696	symbol	H. sapiens	4696	H. sapiens	NDUFA3	NADH:ubiquinone oxidoreductase subunit A3	GO:0006120 mitochondrial electron transport, NADH to ubiquinone;GO:0042775 mitochondrial ATP synthesis coupled electron transport;GO:0042773 ATP synthesis coupled electron transport
NDUFB1	4707	symbol	H. sapiens	4707	H. sapiens	NDUFB1	NADH:ubiquinone oxidoreductase subunit B1	GO:0006120 mitochondrial electron transport, NADH to ubiquinone;GO:0042775 mitochondrial ATP synthesis coupled electron transport;GO:0042773 ATP synthesis coupled electron transport			Mitochondria(Supported)Nuclear speckles(Uncertain)
PRDX5	25824	symbol	H. sapiens	25824	H. sapiens	PRDX5	peroxiredoxin 5	GO:0016480 negative regulation of transcription by RNA polymerase III;GO:0043154 negative regulation of cysteine-type endopeptidase activity involved in apoptotic process;GO:2000117 negative regulation of cysteine-type endopeptidase activity		Enzymes/ENZYME proteins/Oxidoreductases	Cytosol;Mitochondria(Enhanced)
SEC11A	23478	symbol	H. sapiens	23478	H. sapiens	SEC11A	SEC11 homolog A, signal peptidase complex subunit	GO:0006465 signal peptide processing;GO:0016485 protein processing;GO:0051604 protein maturation		Enzymes/{ENZYME proteins/Hydrolases,Peptidases/Serine-type peptidases}	Golgi apparatus;Nuclear membrane(Approved)
MYL6	4637	symbol	H. sapiens	4637	H. sapiens	MYL6	myosin light chain 6	GO:0030049 muscle filament sliding;GO:0033275 actin-myosin filament sliding;GO:0070252 actin-mediated cell contraction
GNG5	2787	symbol	H. sapiens	2787	H. sapiens	GNG5	G protein subunit gamma 5	GO:0007186 G protein-coupled receptor signaling pathway;GO:0007165 signal transduction;GO:0023052 signaling		RAS pathway related proteins
BEX1	55859	symbol	H. sapiens	55859	H. sapiens	BEX1	brain expressed X-linked 1	GO:0051091 positive regulation of DNA-binding transcription factor activity;GO:0051090 regulation of DNA-binding transcription factor activity;GO:0045944 positive regulation of transcription by RNA polymerase II
DYNLRB1	83658	symbol	H. sapiens	83658	H. sapiens	DYNLRB1	dynein light chain roadblock-type 1	GO:0035735 intraciliary transport involved in cilium assembly;GO:0042073 intraciliary transport;GO:0007632 visual behavior
CD63	967	symbol	H. sapiens	967	H. sapiens	CD63	CD63 molecule	GO:0035646 endosome to melanosome transport;GO:0043485 endosome to pigment granule transport;GO:0048757 pigment granule maturation		CD markers;Transporters/Accessory Factors Involved in Transport	Vesicles(Supported)
OST4	100128731	symbol	H. sapiens	100128731	H. sapiens	OST4	oligosaccharyltransferase complex subunit 4, non-catalytic	GO:0018279 protein N-linked glycosylation via asparagine;GO:0018196 peptidyl-asparagine modification;GO:0006487 protein N-linked glycosylation
SEC61G	23480	symbol	H. sapiens	23480	H. sapiens	SEC61G	SEC61 translocon gamma subunit	GO:0045047 protein targeting to ER;GO:0072599 establishment of protein localization to endoplasmic reticulum;GO:0071806 protein transmembrane transport		Transporters/Primary Active Transporters
GUK1	2987	symbol	H. sapiens	2987	H. sapiens	GUK1	guanylate kinase 1	GO:0006185 dGDP biosynthetic process;GO:0046711 GDP biosynthetic process;GO:0046054 dGMP metabolic process		Enzymes/ENZYME proteins/Transferases	Cytosol;Nucleoplasm(Uncertain)
UQCR11	10975	symbol	H. sapiens	10975	H. sapiens	UQCR11	ubiquinol-cytochrome c reductase, complex III subunit XI	GO:0006122 mitochondrial electron transport, ubiquinol to cytochrome c;GO:0042775 mitochondrial ATP synthesis coupled electron transport;GO:0042773 ATP synthesis coupled electron transport

## Sheet: Enrichment
Category	Term	Description	LogP	Log(q-value)	InTerm_InList	Genes	Symbols
Reactome Gene Sets	R-HSA-4086398	Ca2+ pathway	-4.821255279	-0.9703519938	4/61	805,2783,2787,7976,3021,3315,5441,4915,1490,967,4267	CALM2,GNB2,GNG5,FZD3,H3F3B,HSPB1,POLR2L,NTRK2,CCN2,CD63,CD99
Reactome Gene Sets	R-HSA-4086398	Ca2+ pathway	-4.821255279	-0.9703519938	4/61	805,2783,2787,7976	CALM2,GNB2,GNG5,FZD3
Reactome Gene Sets	R-HSA-8939211	ESR-mediated signaling	-4.761201395	-0.9703519938	6/223	805,2783,2787,3021,3315,5441	CALM2,GNB2,GNG5,H3F3B,HSPB1,POLR2L
Reactome Gene Sets	R-HSA-9009391	Non-genomic estrogen signaling	-4.4200541538	-0.8972195493	4/77	805,2783,2787,3315	CALM2,GNB2,GNG5,HSPB1
Reactome Gene Sets	R-HSA-9006931	Signaling by Nuclear Receptors	-4.332061485	-0.8972195493	6/266	805,2783,2787,3021,3315,5441	CALM2,GNB2,GNG5,H3F3B,HSPB1,POLR2L
Reactome Gene Sets	R-HSA-451326	Activation of kainate receptors upon glutamate binding	-4.1853318375	-0.8972195493	3/32	805,2783,2787	CALM2,GNB2,GNG5
KEGG Pathway	hsa05034	Alcoholism	-4.1049772751	-0.8972195493	5/180	805,2783,2787,3021,4915	CALM2,GNB2,GNG5,H3F3B,NTRK2
KEGG Pathway	hsa04371	Apelin signaling pathway	-3.4392662968	-0.6403228309	4/138	805,1490,2783,2787	CALM2,CCN2,GNB2,GNG5
Reactome Gene Sets	R-HSA-3858494	Beta-catenin independent WNT signaling	-3.3578932047	-0.631500406	4/145	805,2783,2787,7976	CALM2,GNB2,GNG5,FZD3
Reactome Gene Sets	R-HSA-195721	Signaling by WNT	-2.8984969024	-0.3823440675	5/330	805,2783,2787,3021,7976	CALM2,GNB2,GNG5,H3F3B,FZD3
Reactome Gene Sets	R-HSA-418346	Platelet homeostasis	-2.8825875104	-0.3823440675	3/88	805,2783,2787	CALM2,GNB2,GNG5
Reactome Gene Sets	R-HSA-111885	Opioid Signalling	-2.8406647384	-0.3823440675	3/91	805,2783,2787	CALM2,GNB2,GNG5
Reactome Gene Sets	R-HSA-373080	Class B/2 (Secretin family receptors)	-2.7870043162	-0.3616415132	3/95	2783,2787,7976	GNB2,GNG5,FZD3
KEGG Pathway	hsa04713	Circadian entrainment	-2.7739658833	-0.3541355689	3/96	805,2783,2787	CALM2,GNB2,GNG5
Reactome Gene Sets	R-HSA-76002	Platelet activation, signaling and aggregation	-2.4138377567	-0.1791657213	4/262	805,967,2783,2787	CALM2,CD63,GNB2,GNG5
KEGG Pathway	hsa04728	Dopaminergic synapse	-2.4008002216	-0.1704068257	3/130	805,2783,2787	CALM2,GNB2,GNG5
Reactome Gene Sets	R-HSA-109582	Hemostasis	-2.39795912	-0.1704068257	6/621	805,967,2783,2787,3021,4267	CALM2,CD63,GNB2,GNG5,H3F3B,CD99
KEGG Pathway	hsa00190	Oxidative phosphorylation	-4.7328269247	-0.9703519938	5/133	1350,4696,4707,9296,10975,805,83442,5441,2987,7276	COX7C,NDUFA3,NDUFB1,ATP6V1F,UQCR11,CALM2,SH3BGRL3,POLR2L,GUK1,TTR
KEGG Pathway	hsa00190	Oxidative phosphorylation	-4.7328269247	-0.9703519938	5/133	1350,4696,4707,9296,10975	COX7C,NDUFA3,NDUFB1,ATP6V1F,UQCR11
KEGG Pathway	hsa05010	Alzheimer's disease	-4.2103869617	-0.8972195493	5/171	805,1350,4696,4707,10975	CALM2,COX7C,NDUFA3,NDUFB1,UQCR11
GO Biological Processes	GO:0022900	electron transport chain	-4.0378258074	-0.8972195493	5/186	1350,4696,4707,10975,83442	COX7C,NDUFA3,NDUFB1,UQCR11,SH3BGRL3
GO Biological Processes	GO:0042775	mitochondrial ATP synthesis coupled electron transport	-4.0275381595	-0.8972195493	4/97	1350,4696,4707,10975	COX7C,NDUFA3,NDUFB1,UQCR11
GO Biological Processes	GO:0042773	ATP synthesis coupled electron transport	-4.0102286185	-0.8972195493	4/98	1350,4696,4707,10975	COX7C,NDUFA3,NDUFB1,UQCR11
KEGG Pathway	hsa05016	Huntington's disease	-3.9623916604	-0.8972195493	5/193	1350,4696,4707,5441,10975	COX7C,NDUFA3,NDUFB1,POLR2L,UQCR11
Reactome Gene Sets	R-HSA-611105	Respiratory electron transport	-3.9594044499	-0.8972195493	4/101	1350,4696,4707,10975	COX7C,NDUFA3,NDUFB1,UQCR11
GO Biological Processes	GO:0022904	respiratory electron transport chain	-3.7129527859	-0.754362129	4/117	1350,4696,4707,10975	COX7C,NDUFA3,NDUFB1,UQCR11
Reactome Gene Sets	R-HSA-163200	Respiratory electron transport, ATP synthesis by chemiosmotic coupling, and heat production by uncou	-3.6162422418	-0.6967248447	4/124	1350,4696,4707,10975	COX7C,NDUFA3,NDUFB1,UQCR11
KEGG Pathway	hsa05012	Parkinson's disease	-3.3922368184	-0.6322931545	4/142	1350,4696,4707,10975	COX7C,NDUFA3,NDUFB1,UQCR11
GO Biological Processes	GO:0006119	oxidative phosphorylation	-3.3578932047	-0.631500406	4/145	1350,4696,4707,10975	COX7C,NDUFA3,NDUFB1,UQCR11
KEGG Pathway	hsa04932	Non-alcoholic fatty liver disease (NAFLD)	-3.3132773394	-0.623559445	4/149	1350,4696,4707,10975	COX7C,NDUFA3,NDUFB1,UQCR11
GO Biological Processes	GO:0046034	ATP metabolic process	-3.056923392	-0.4319769837	5/304	1350,2987,4696,4707,10975	COX7C,GUK1,NDUFA3,NDUFB1,UQCR11
Reactome Gene Sets	R-HSA-1428517	The citric acid (TCA) cycle and respiratory electron transport	-3.051677163	-0.4319769837	4/175	1350,4696,4707,10975	COX7C,NDUFA3,NDUFB1,UQCR11
GO Biological Processes	GO:0045333	cellular respiration	-2.8943314299	-0.3823440675	4/193	1350,4696,4707,10975	COX7C,NDUFA3,NDUFB1,UQCR11
GO Biological Processes	GO:0009205	purine ribonucleoside triphosphate metabolic process	-2.8753910699	-0.3823440675	5/334	1350,2987,4696,4707,10975	COX7C,GUK1,NDUFA3,NDUFB1,UQCR11
GO Biological Processes	GO:0009167	purine ribonucleoside monophosphate metabolic process	-2.8413203987	-0.3823440675	5/340	1350,2987,4696,4707,10975	COX7C,GUK1,NDUFA3,NDUFB1,UQCR11
GO Biological Processes	GO:0009199	ribonucleoside triphosphate metabolic process	-2.8413203987	-0.3823440675	5/340	1350,2987,4696,4707,10975	COX7C,GUK1,NDUFA3,NDUFB1,UQCR11
GO Biological Processes	GO:0009126	purine nucleoside monophosphate metabolic process	-2.8357090692	-0.3823440675	5/341	1350,2987,4696,4707,10975	COX7C,GUK1,NDUFA3,NDUFB1,UQCR11
GO Biological Processes	GO:0009144	purine nucleoside triphosphate metabolic process	-2.8357090692	-0.3823440675	5/341	1350,2987,4696,4707,10975	COX7C,GUK1,NDUFA3,NDUFB1,UQCR11
GO Biological Processes	GO:0009161	ribonucleoside monophosphate metabolic process	-2.7644398492	-0.3500724305	5/354	1350,2987,4696,4707,10975	COX7C,GUK1,NDUFA3,NDUFB1,UQCR11
GO Biological Processes	GO:0009141	nucleoside triphosphate metabolic process	-2.7273039432	-0.3346331482	5/361	1350,2987,4696,4707,10975	COX7C,GUK1,NDUFA3,NDUFB1,UQCR11
GO Biological Processes	GO:0009123	nucleoside monophosphate metabolic process	-2.6554747776	-0.3157409772	5/375	1350,2987,4696,4707,10975	COX7C,GUK1,NDUFA3,NDUFB1,UQCR11
GO Biological Processes	GO:0072521	purine-containing compound metabolic process	-2.4323041831	-0.1897025902	6/611	1350,2987,4696,4707,7276,10975	COX7C,GUK1,NDUFA3,NDUFB1,TTR,UQCR11
GO Biological Processes	GO:0015980	energy derivation by oxidation of organic compounds	-2.2848356157	-0.0977119785	4/285	1350,4696,4707,10975	COX7C,NDUFA3,NDUFB1,UQCR11
GO Biological Processes	GO:0006091	generation of precursor metabolites and energy	-2.0416707398	0	5/525	1350,4696,4707,10975,83442	COX7C,NDUFA3,NDUFB1,UQCR11,SH3BGRL3
GO Biological Processes	GO:0010226	response to lithium ion	-4.6857494082	-0.9703519938	3/22	811,3398,3485,1490,5764,3021,4192	CALR,ID2,IGFBP2,CCN2,PTN,H3F3B,MDK
GO Biological Processes	GO:0010226	response to lithium ion	-4.6857494082	-0.9703519938	3/22	811,3398,3485	CALR,ID2,IGFBP2
GO Biological Processes	GO:0032355	response to estradiol	-3.4755127326	-0.6403228309	4/135	811,1490,3485,5764	CALR,CCN2,IGFBP2,PTN
GO Biological Processes	GO:0007565	female pregnancy	-2.877852156	-0.3823440675	4/195	811,3021,3485,5764	CALR,H3F3B,IGFBP2,PTN
GO Biological Processes	GO:0044706	multi-multicellular organism process	-2.6370821984	-0.3063965269	4/227	811,3021,3485,5764	CALR,H3F3B,IGFBP2,PTN
GO Biological Processes	GO:0048545	response to steroid hormone	-2.5963483839	-0.2912844382	5/387	811,1490,3485,4192,5764	CALR,CCN2,IGFBP2,MDK,PTN
GO Biological Processes	GO:0007568	aging	-2.1146104923	-0.0172611746	4/319	811,1490,3398,3485	CALR,CCN2,ID2,IGFBP2
GO Biological Processes	GO:2000177	regulation of neural precursor cell proliferation	-4.2118278862	-0.8972195493	4/87	3398,4192,5764,7976,805,4826,4915,7545,8655,811,967,1490,2824,4267,3315,3021,1949,83658,9315,5962,7162,4774,5217,84293,9168	ID2,MDK,PTN,FZD3,CALM2,NNAT,NTRK2,ZIC1,DYNLL1,CALR,CD63,CCN2,GPM6B,CD99,HSPB1,H3F3B,EFNB3,DYNLRB1,NREP,RDX,TPBG,NFIA,PFN2,PRXL2A,TMSB10
GO Biological Processes	GO:2000177	regulation of neural precursor cell proliferation	-4.2118278862	-0.8972195493	4/87	3398,4192,5764,7976	ID2,MDK,PTN,FZD3
GO Biological Processes	GO:0007420	brain development	-4.195946757	-0.8972195493	9/728	805,3398,4192,4826,4915,5764,7545,7976,8655	CALM2,ID2,MDK,NNAT,NTRK2,PTN,ZIC1,FZD3,DYNLL1
GO Biological Processes	GO:0048709	oligodendrocyte differentiation	-4.0102286185	-0.8972195493	4/98	3398,4192,4915,5764	ID2,MDK,NTRK2,PTN
GO Biological Processes	GO:0060322	head development	-4.0056797756	-0.8972195493	9/771	805,3398,4192,4826,4915,5764,7545,7976,8655	CALM2,ID2,MDK,NNAT,NTRK2,PTN,ZIC1,FZD3,DYNLL1
GO Biological Processes	GO:0048713	regulation of oligodendrocyte differentiation	-3.9251913938	-0.886487589	3/39	3398,4192,5764	ID2,MDK,PTN
GO Biological Processes	GO:0045687	positive regulation of glial cell differentiation	-3.7100916987	-0.754362129	3/46	3398,4192,5764	ID2,MDK,PTN
GO Biological Processes	GO:0031589	cell-substrate adhesion	-3.6398403002	-0.7025941362	6/356	811,967,1490,2824,4192,5764	CALR,CD63,CCN2,GPM6B,MDK,PTN
GO Biological Processes	GO:0002687	positive regulation of leukocyte migration	-3.5506784094	-0.6645847678	4/129	811,4192,4267,5764	CALR,MDK,CD99,PTN
GO Biological Processes	GO:0050921	positive regulation of chemotaxis	-3.4755127326	-0.6403228309	4/135	811,3315,4192,5764	CALR,HSPB1,MDK,PTN
GO Biological Processes	GO:0001503	ossification	-3.3815488362	-0.6322931545	6/398	1490,2824,3021,3398,4192,5764	CCN2,GPM6B,H3F3B,ID2,MDK,PTN
GO Biological Processes	GO:0061351	neural precursor cell proliferation	-3.3354211878	-0.6307476388	4/147	3398,4192,5764,7976	ID2,MDK,PTN,FZD3
GO Biological Processes	GO:0007610	behavior	-3.2368825559	-0.5628778267	7/592	1949,3398,4192,4915,5764,7545,83658	EFNB3,ID2,MDK,NTRK2,PTN,ZIC1,DYNLRB1
GO Biological Processes	GO:0014015	positive regulation of gliogenesis	-3.066972272	-0.4319769837	3/76	3398,4192,5764	ID2,MDK,PTN
GO Biological Processes	GO:0045685	regulation of glial cell differentiation	-3.0504643851	-0.4319769837	3/77	3398,4192,5764	ID2,MDK,PTN
GO Biological Processes	GO:0042330	taxis	-3.0145008241	-0.4046135944	7/646	811,1949,3315,3398,4192,5764,7976	CALR,EFNB3,HSPB1,ID2,MDK,PTN,FZD3
GO Biological Processes	GO:0045664	regulation of neuron differentiation	-2.971954275	-0.3823440675	7/657	811,1949,3398,4192,4915,5764,9315	CALR,EFNB3,ID2,MDK,NTRK2,PTN,NREP
GO Biological Processes	GO:0022604	regulation of cell morphogenesis	-2.9527781262	-0.3823440675	6/481	811,1949,4192,4915,5764,5962	CALR,EFNB3,MDK,NTRK2,PTN,RDX
GO Biological Processes	GO:0002690	positive regulation of leukocyte chemotaxis	-2.8969008697	-0.3823440675	3/87	811,4192,5764	CALR,MDK,PTN
GO Biological Processes	GO:0048477	oogenesis	-2.8969008697	-0.3823440675	3/87	3021,4192,5764	H3F3B,MDK,PTN
GO Biological Processes	GO:0002685	regulation of leukocyte migration	-2.8615583379	-0.3823440675	4/197	811,4192,4267,5764	CALR,MDK,CD99,PTN
GO Biological Processes	GO:0030278	regulation of ossification	-2.8216106419	-0.3823440675	4/202	2824,3398,4192,5764	GPM6B,ID2,MDK,PTN
GO Biological Processes	GO:0010810	regulation of cell-substrate adhesion	-2.7226716282	-0.3346331482	4/215	811,2824,4192,5764	CALR,GPM6B,MDK,PTN
GO Biological Processes	GO:0050920	regulation of chemotaxis	-2.7153379345	-0.33237898	4/216	811,3315,4192,5764	CALR,HSPB1,MDK,PTN
GO Biological Processes	GO:0010001	glial cell differentiation	-2.7007833566	-0.3305973279	4/218	3398,4192,4915,5764	ID2,MDK,NTRK2,PTN
GO Biological Processes	GO:0030335	positive regulation of cell migration	-2.6897894423	-0.3279608707	6/542	811,3315,4192,4267,5764,5962	CALR,HSPB1,MDK,CD99,PTN,RDX
GO Biological Processes	GO:0051962	positive regulation of nervous system development	-2.6737963228	-0.3245045401	6/546	3398,4192,4915,5764,7162,7976	ID2,MDK,NTRK2,PTN,TPBG,FZD3
GO Biological Processes	GO:0000904	cell morphogenesis involved in differentiation	-2.6734789973	-0.3245045401	7/741	811,1949,3398,4192,4915,5764,7976	CALR,EFNB3,ID2,MDK,NTRK2,PTN,FZD3
GO Biological Processes	GO:0010720	positive regulation of cell development	-2.6305358955	-0.3043045654	6/557	811,3398,4192,4915,5764,7976	CALR,ID2,MDK,NTRK2,PTN,FZD3
GO Biological Processes	GO:2000147	positive regulation of cell motility	-2.5959046192	-0.2912844382	6/566	811,3315,4192,4267,5764,5962	CALR,HSPB1,MDK,CD99,PTN,RDX
GO Biological Processes	GO:0002688	regulation of leukocyte chemotaxis	-2.5613730548	-0.2732994268	3/114	811,4192,5764	CALR,MDK,PTN
GO Biological Processes	GO:0021782	glial cell development	-2.540010758	-0.2599798502	3/116	3398,4192,4915	ID2,MDK,NTRK2
GO Biological Processes	GO:0051272	positive regulation of cellular component movement	-2.5359636094	-0.2598988889	6/582	811,3315,4192,4267,5764,5962	CALR,HSPB1,MDK,CD99,PTN,RDX
GO Biological Processes	GO:0010811	positive regulation of cell-substrate adhesion	-2.4882993346	-0.2207674064	3/121	811,4192,5764	CALR,MDK,PTN
GO Biological Processes	GO:0040017	positive regulation of locomotion	-2.4851463686	-0.2207674064	6/596	811,3315,4192,4267,5764,5962	CALR,HSPB1,MDK,CD99,PTN,RDX
GO Biological Processes	GO:0050808	synapse organization	-2.4753031066	-0.2147505522	5/413	4774,4915,5217,5764,7162	NFIA,NTRK2,PFN2,PTN,TPBG
GO Biological Processes	GO:0090596	sensory organ morphogenesis	-2.4556806197	-0.2000558771	4/255	4915,5764,7545,7976	NTRK2,PTN,ZIC1,FZD3
GO Biological Processes	GO:0014013	regulation of gliogenesis	-2.419663867	-0.1813877073	3/128	3398,4192,5764	ID2,MDK,PTN
GO Biological Processes	GO:0007292	female gamete generation	-2.3460495794	-0.1289627188	3/136	3021,4192,5764	H3F3B,MDK,PTN
GO Biological Processes	GO:0006935	chemotaxis	-2.3215104713	-0.1078567865	6/644	811,1949,3315,4192,5764,7976	CALR,EFNB3,HSPB1,MDK,PTN,FZD3
GO Biological Processes	GO:0042063	gliogenesis	-2.2479309209	-0.0734883155	4/292	3398,4192,4915,5764	ID2,MDK,NTRK2,PTN
GO Biological Processes	GO:0050768	negative regulation of neurogenesis	-2.2427421499	-0.0714127799	4/293	811,1949,3398,5764	CALR,EFNB3,ID2,PTN
GO Biological Processes	GO:0010632	regulation of epithelial cell migration	-2.2272976935	-0.0621286321	4/296	811,3315,5217,5764	CALR,HSPB1,PFN2,PTN
GO Biological Processes	GO:0010769	regulation of cell morphogenesis involved in differentiation	-2.217101558	-0.0581504692	4/298	811,1949,4192,4915	CALR,EFNB3,MDK,NTRK2
GO Biological Processes	GO:0048511	rhythmic process	-2.2120331347	-0.0581504692	4/299	3398,4192,4915,5764	ID2,MDK,NTRK2,PTN
GO Biological Processes	GO:1903706	regulation of hemopoiesis	-2.2085557363	-0.0581504692	5/478	3021,3398,4192,5764,84293	H3F3B,ID2,MDK,PTN,PRXL2A
GO Biological Processes	GO:0050769	positive regulation of neurogenesis	-2.2047989727	-0.0581504692	5/479	3398,4192,4915,5764,7976	ID2,MDK,NTRK2,PTN,FZD3
GO Biological Processes	GO:0010770	positive regulation of cell morphogenesis involved in differentiation	-2.2042056505	-0.0581504692	3/153	811,4192,4915	CALR,MDK,NTRK2
GO Biological Processes	GO:0009611	response to wounding	-2.2024216065	-0.0581504692	6/682	1490,3021,3315,4192,5764,9315	CCN2,H3F3B,HSPB1,MDK,PTN,NREP
GO Biological Processes	GO:0060326	cell chemotaxis	-2.1820293422	-0.0482120448	4/305	811,3315,4192,5764	CALR,HSPB1,MDK,PTN
GO Biological Processes	GO:0001764	neuron migration	-2.1809780197	-0.0482120448	3/156	4192,4915,7976	MDK,NTRK2,FZD3
GO Biological Processes	GO:0120035	regulation of plasma membrane bounded cell projection organization	-2.1665486538	-0.0449909005	6/694	1949,4192,4915,5217,5764,5962	EFNB3,MDK,NTRK2,PFN2,PTN,RDX
GO Biological Processes	GO:0051961	negative regulation of nervous system development	-2.1430736833	-0.030697311	4/313	811,1949,3398,5764	CALR,EFNB3,ID2,PTN
GO Biological Processes	GO:0031344	regulation of cell projection organization	-2.1372535419	-0.030697311	6/704	1949,4192,4915,5217,5764,5962	EFNB3,MDK,NTRK2,PFN2,PTN,RDX
GO Biological Processes	GO:0061564	axon development	-2.0963498772	-0.0017942508	5/509	1949,4915,5764,7976,9315	EFNB3,NTRK2,PTN,FZD3,NREP
GO Biological Processes	GO:0051302	regulation of cell division	-2.0927645608	-0.0017942508	3/168	805,4192,5764	CALM2,MDK,PTN
GO Biological Processes	GO:0032103	positive regulation of response to external stimulus	-2.0730690387	0	4/328	811,3315,4192,5764	CALR,HSPB1,MDK,PTN
GO Biological Processes	GO:0051129	negative regulation of cellular component organization	-2.0387833115	0	6/739	1949,3021,5217,5764,5962,9168	EFNB3,H3F3B,PFN2,PTN,RDX,TMSB10
GO Biological Processes	GO:0010721	negative regulation of cell development	-2.011040649	0	4/342	811,1949,3398,5764	CALR,EFNB3,ID2,PTN
GO Biological Processes	GO:0043200	response to amino acid	-3.7710350139	-0.7546076039	4/113	1490,4915,5764,389541,967,3315,5441,5962,9315,3485	CCN2,NTRK2,PTN,LAMTOR4,CD63,HSPB1,POLR2L,RDX,NREP,IGFBP2
GO Biological Processes	GO:0043200	response to amino acid	-3.7710350139	-0.7546076039	4/113	1490,4915,5764,389541	CCN2,NTRK2,PTN,LAMTOR4
GO Biological Processes	GO:0071363	cellular response to growth factor stimulus	-3.5125735198	-0.6422741454	8/707	967,1490,3315,4915,5441,5764,5962,9315	CD63,CCN2,HSPB1,NTRK2,POLR2L,PTN,RDX,NREP
GO Biological Processes	GO:0070848	response to growth factor	-3.3921402599	-0.6322931545	8/737	967,1490,3315,4915,5441,5764,5962,9315	CD63,CCN2,HSPB1,NTRK2,POLR2L,PTN,RDX,NREP
GO Biological Processes	GO:0001101	response to acid chemical	-2.8189878809	-0.3823440675	5/344	1490,3485,4915,5764,389541	CCN2,IGFBP2,NTRK2,PTN,LAMTOR4
GO Biological Processes	GO:0007229	integrin-mediated signaling pathway	-2.6627743482	-0.318444796	3/105	967,1490,5764	CD63,CCN2,PTN
GO Biological Processes	GO:0032956	regulation of actin cytoskeleton organization	-3.7405892134	-0.754362129	6/341	1490,2824,4192,5217,5962,9168,811,4637,3021,404672	CCN2,GPM6B,MDK,PFN2,RDX,TMSB10,CALR,MYL6,H3F3B,GTF2H5
GO Biological Processes	GO:0032956	regulation of actin cytoskeleton organization	-3.7405892134	-0.754362129	6/341	1490,2824,4192,5217,5962,9168	CCN2,GPM6B,MDK,PFN2,RDX,TMSB10
GO Biological Processes	GO:0032970	regulation of actin filament-based process	-3.4460805206	-0.6403228309	6/387	1490,2824,4192,5217,5962,9168	CCN2,GPM6B,MDK,PFN2,RDX,TMSB10
GO Biological Processes	GO:0030837	negative regulation of actin filament polymerization	-3.4110565631	-0.6322931545	3/58	5217,5962,9168	PFN2,RDX,TMSB10
GO Biological Processes	GO:0030029	actin filament-based process	-3.3075483951	-0.623559445	8/759	811,1490,2824,4192,4637,5217,5962,9168	CALR,CCN2,GPM6B,MDK,MYL6,PFN2,RDX,TMSB10
GO Biological Processes	GO:0032272	negative regulation of protein polymerization	-3.1531167833	-0.4888718913	3/71	5217,5962,9168	PFN2,RDX,TMSB10
GO Biological Processes	GO:0030036	actin cytoskeleton organization	-2.9377843069	-0.3823440675	7/666	811,1490,2824,4192,5217,5962,9168	CALR,CCN2,GPM6B,MDK,PFN2,RDX,TMSB10
GO Biological Processes	GO:0032231	regulation of actin filament bundle assembly	-2.7483190338	-0.3446754805	3/98	1490,5217,5962	CCN2,PFN2,RDX
GO Biological Processes	GO:0051493	regulation of cytoskeleton organization	-2.7427662987	-0.3443869854	6/529	1490,2824,4192,5217,5962,9168	CCN2,GPM6B,MDK,PFN2,RDX,TMSB10
GO Biological Processes	GO:0110053	regulation of actin filament organization	-2.4316130346	-0.1897025902	4/259	1490,5217,5962,9168	CCN2,PFN2,RDX,TMSB10
GO Biological Processes	GO:0031333	negative regulation of protein complex assembly	-2.3023997073	-0.0977119785	3/141	5217,5962,9168	PFN2,RDX,TMSB10
GO Biological Processes	GO:1902904	negative regulation of supramolecular fiber organization	-2.3023997073	-0.0977119785	3/141	5217,5962,9168	PFN2,RDX,TMSB10
GO Biological Processes	GO:0043254	regulation of protein complex assembly	-2.2621727554	-0.078254258	5/464	3021,5217,5962,9168,404672	H3F3B,PFN2,RDX,TMSB10,GTF2H5
GO Biological Processes	GO:0051494	negative regulation of cytoskeleton organization	-2.2522026965	-0.0746243772	3/147	5217,5962,9168	PFN2,RDX,TMSB10
GO Biological Processes	GO:0051017	actin filament bundle assembly	-2.173344755	-0.0470788515	3/157	1490,5217,5962	CCN2,PFN2,RDX
GO Biological Processes	GO:0030833	regulation of actin filament polymerization	-2.1582379635	-0.0394376448	3/159	5217,5962,9168	PFN2,RDX,TMSB10
GO Biological Processes	GO:0061572	actin filament bundle organization	-2.1433396867	-0.030697311	3/161	1490,5217,5962	CCN2,PFN2,RDX
GO Biological Processes	GO:0008064	regulation of actin polymerization or depolymerization	-2.0377550347	0	3/176	5217,5962,9168	PFN2,RDX,TMSB10
GO Biological Processes	GO:0030832	regulation of actin filament length	-2.0310752722	0	3/177	5217,5962,9168	PFN2,RDX,TMSB10
GO Biological Processes	GO:0030041	actin filament polymerization	-2.0178412534	0	3/179	5217,5962,9168	PFN2,RDX,TMSB10
GO Biological Processes	GO:0030155	regulation of cell adhesion	-3.5582891159	-0.6645847678	8/696	811,1949,2824,3485,4192,5764,5962,100133941,1490,3398	CALR,EFNB3,GPM6B,IGFBP2,MDK,PTN,RDX,CD24,CCN2,ID2
GO Biological Processes	GO:0030155	regulation of cell adhesion	-3.5582891159	-0.6645847678	8/696	811,1949,2824,3485,4192,5764,5962,100133941	CALR,EFNB3,GPM6B,IGFBP2,MDK,PTN,RDX,CD24
GO Biological Processes	GO:0045785	positive regulation of cell adhesion	-3.3415395986	-0.6307476388	6/405	811,1949,3485,4192,5764,100133941	CALR,EFNB3,IGFBP2,MDK,PTN,CD24
GO Biological Processes	GO:0050870	positive regulation of T cell activation	-2.8059368975	-0.3749702169	4/204	1949,3485,4192,100133941	EFNB3,IGFBP2,MDK,CD24
GO Biological Processes	GO:1903039	positive regulation of leukocyte cell-cell adhesion	-2.6863768841	-0.3279608707	4/220	1949,3485,4192,100133941	EFNB3,IGFBP2,MDK,CD24
GO Biological Processes	GO:0050867	positive regulation of cell activation	-2.548691586	-0.2646579357	5/397	1490,1949,3485,4192,100133941	CCN2,EFNB3,IGFBP2,MDK,CD24
GO Biological Processes	GO:0022407	regulation of cell-cell adhesion	-2.50699076	-0.234856333	5/406	1949,3485,4192,5962,100133941	EFNB3,IGFBP2,MDK,RDX,CD24
GO Biological Processes	GO:0022409	positive regulation of cell-cell adhesion	-2.4435936834	-0.1943221394	4/257	1949,3485,4192,100133941	EFNB3,IGFBP2,MDK,CD24
GO Biological Processes	GO:0050865	regulation of cell activation	-2.3844127001	-0.1638653073	6/625	1490,1949,3398,3485,4192,100133941	CCN2,EFNB3,ID2,IGFBP2,MDK,CD24
GO Biological Processes	GO:1903037	regulation of leukocyte cell-cell adhesion	-2.1721799624	-0.0470788515	4/307	1949,3485,4192,100133941	EFNB3,IGFBP2,MDK,CD24
GO Biological Processes	GO:0051249	regulation of lymphocyte activation	-2.1714116589	-0.0470788515	5/488	1949,3398,3485,4192,100133941	EFNB3,ID2,IGFBP2,MDK,CD24
GO Biological Processes	GO:0050863	regulation of T cell activation	-2.1240282874	-0.0214147297	4/317	1949,3485,4192,100133941	EFNB3,IGFBP2,MDK,CD24
GO Biological Processes	GO:0031960	response to corticosteroid	-2.1213719392	-0.0213984777	3/164	1490,3485,4192	CCN2,IGFBP2,MDK
GO Biological Processes	GO:0051251	positive regulation of lymphocyte activation	-2.0372511069	0	4/336	1949,3485,4192,100133941	EFNB3,IGFBP2,MDK,CD24
GO Biological Processes	GO:0007159	leukocyte cell-cell adhesion	-2.0197167584	0	4/340	1949,3485,4192,100133941	EFNB3,IGFBP2,MDK,CD24
GO Biological Processes	GO:0007169	transmembrane receptor protein tyrosine kinase signaling pathway	-3.4596400142	-0.6403228309	8/720	967,1490,1949,3315,3485,4915,5441,9296,805	CD63,CCN2,EFNB3,HSPB1,IGFBP2,NTRK2,POLR2L,ATP6V1F,CALM2
GO Biological Processes	GO:0007169	transmembrane receptor protein tyrosine kinase signaling pathway	-3.4596400142	-0.6403228309	8/720	967,1490,1949,3315,3485,4915,5441,9296	CD63,CCN2,EFNB3,HSPB1,IGFBP2,NTRK2,POLR2L,ATP6V1F
Reactome Gene Sets	R-HSA-9006934	Signaling by Receptor Tyrosine Kinases	-2.2857535094	-0.0977119785	5/458	805,3315,4915,5441,9296	CALM2,HSPB1,NTRK2,POLR2L,ATP6V1F
GO Biological Processes	GO:0008344	adult locomotory behavior	-3.066972272	-0.4319769837	3/76	1949,3398,7545	EFNB3,ID2,ZIC1
GO Biological Processes	GO:0008344	adult locomotory behavior	-3.066972272	-0.4319769837	3/76	1949,3398,7545	EFNB3,ID2,ZIC1
GO Biological Processes	GO:0030534	adult behavior	-2.2854115171	-0.0977119785	3/143	1949,3398,7545	EFNB3,ID2,ZIC1
GO Biological Processes	GO:0034109	homotypic cell-cell adhesion	-2.9711957055	-0.3823440675	3/82	3315,4267,5962	HSPB1,CD99,RDX
GO Biological Processes	GO:0034109	homotypic cell-cell adhesion	-2.9711957055	-0.3823440675	3/82	3315,4267,5962	HSPB1,CD99,RDX
Reactome Gene Sets	R-HSA-195258	RHO GTPase Effectors	-2.9160375684	-0.3823440675	5/327	805,3021,4637,5217,8655,7976	CALM2,H3F3B,MYL6,PFN2,DYNLL1,FZD3
Reactome Gene Sets	R-HSA-195258	RHO GTPase Effectors	-2.9160375684	-0.3823440675	5/327	805,3021,4637,5217,8655	CALM2,H3F3B,MYL6,PFN2,DYNLL1
GO Biological Processes	GO:0030901	midbrain development	-2.854473272	-0.3823440675	3/90	805,7976,8655	CALM2,FZD3,DYNLL1
Reactome Gene Sets	R-HSA-194315	Signaling by Rho GTPases	-2.2976839143	-0.0977119785	5/455	805,3021,4637,5217,8655	CALM2,H3F3B,MYL6,PFN2,DYNLL1
GO Biological Processes	GO:0051235	maintenance of location	-2.9101703099	-0.3823440675	5/328	805,811,2495,4232,9168,475,9296,100133941,23480	CALM2,CALR,FTH1,MEST,TMSB10,ATOX1,ATP6V1F,CD24,SEC61G
GO Biological Processes	GO:0051235	maintenance of location	-2.9101703099	-0.3823440675	5/328	805,811,2495,4232,9168	CALM2,CALR,FTH1,MEST,TMSB10
GO Biological Processes	GO:0000041	transition metal ion transport	-2.5831433471	-0.2909918066	3/112	475,2495,9296	ATOX1,FTH1,ATP6V1F
GO Biological Processes	GO:0030003	cellular cation homeostasis	-2.2957157316	-0.0977119785	6/652	475,805,811,2495,9296,100133941	ATOX1,CALM2,CALR,FTH1,ATP6V1F,CD24
GO Biological Processes	GO:0006873	cellular ion homeostasis	-2.2546363057	-0.0746243772	6/665	475,805,811,2495,9296,100133941	ATOX1,CALM2,CALR,FTH1,ATP6V1F,CD24
KEGG Pathway	hsa04145	Phagosome	-2.1964077538	-0.0579272953	3/154	811,9296,23480	CALR,ATP6V1F,SEC61G
GO Biological Processes	GO:0055080	cation homeostasis	-2.0662937253	0	6/729	475,805,811,2495,9296,100133941	ATOX1,CALM2,CALR,FTH1,ATP6V1F,CD24
GO Biological Processes	GO:0098771	inorganic ion homeostasis	-2.0333391046	0	6/741	475,805,811,2495,9296,100133941	ATOX1,CALM2,CALR,FTH1,ATP6V1F,CD24
Reactome Gene Sets	R-HSA-5628897	TP53 Regulates Metabolic Genes	-2.8969008697	-0.3823440675	3/87	1350,25824,389541,5441,404672	COX7C,PRDX5,LAMTOR4,POLR2L,GTF2H5
Reactome Gene Sets	R-HSA-5628897	TP53 Regulates Metabolic Genes	-2.8969008697	-0.3823440675	3/87	1350,25824,389541	COX7C,PRDX5,LAMTOR4
Reactome Gene Sets	R-HSA-3700989	Transcriptional Regulation by TP53	-2.7012850424	-0.3305973279	5/366	1350,5441,25824,389541,404672	COX7C,POLR2L,PRDX5,LAMTOR4,GTF2H5
Reactome Gene Sets	R-HSA-73772	RNA Polymerase I Promoter Escape	-2.8406647384	-0.3823440675	3/91	3021,5441,404672	H3F3B,POLR2L,GTF2H5
Reactome Gene Sets	R-HSA-73772	RNA Polymerase I Promoter Escape	-2.8406647384	-0.3823440675	3/91	3021,5441,404672	H3F3B,POLR2L,GTF2H5
Reactome Gene Sets	R-HSA-427413	NoRC negatively regulates rRNA expression	-2.6394535571	-0.3063965269	3/107	3021,5441,404672	H3F3B,POLR2L,GTF2H5
Reactome Gene Sets	R-HSA-5250941	Negative epigenetic regulation of rRNA expression	-2.6053364847	-0.2922004528	3/110	3021,5441,404672	H3F3B,POLR2L,GTF2H5
Reactome Gene Sets	R-HSA-73854	RNA Polymerase I Promoter Clearance	-2.6053364847	-0.2922004528	3/110	3021,5441,404672	H3F3B,POLR2L,GTF2H5
Reactome Gene Sets	R-HSA-73864	RNA Polymerase I Transcription	-2.5831433471	-0.2909918066	3/112	3021,5441,404672	H3F3B,POLR2L,GTF2H5
Reactome Gene Sets	R-HSA-212165	Epigenetic regulation of gene expression	-2.2359680921	-0.0677297991	3/149	3021,5441,404672	H3F3B,POLR2L,GTF2H5
Reactome Gene Sets	R-HSA-1632852	Macroautophagy	-2.8270170375	-0.3823440675	3/92	8655,54543,389541,475,3021,25824	DYNLL1,TOMM7,LAMTOR4,ATOX1,H3F3B,PRDX5
Reactome Gene Sets	R-HSA-1632852	Macroautophagy	-2.8270170375	-0.3823440675	3/92	8655,54543,389541	DYNLL1,TOMM7,LAMTOR4
Reactome Gene Sets	R-HSA-8953897	Cellular responses to external stimuli	-2.7552142562	-0.3462418693	6/526	475,3021,8655,25824,54543,389541	ATOX1,H3F3B,DYNLL1,PRDX5,TOMM7,LAMTOR4
GO Biological Processes	GO:0098869	cellular oxidant detoxification	-2.6986647269	-0.3305973279	3/102	6415,25824,84293	SELENOW,PRDX5,PRXL2A
GO Biological Processes	GO:0098869	cellular oxidant detoxification	-2.6986647269	-0.3305973279	3/102	6415,25824,84293	SELENOW,PRDX5,PRXL2A
GO Biological Processes	GO:1990748	cellular detoxification	-2.5831433471	-0.2909918066	3/112	6415,25824,84293	SELENOW,PRDX5,PRXL2A
GO Biological Processes	GO:0098754	detoxification	-2.391486368	-0.1674506474	3/131	6415,25824,84293	SELENOW,PRDX5,PRXL2A
Reactome Gene Sets	R-HSA-977225	Amyloid fiber formation	-2.6165964853	-0.2947742741	3/109	3021,7276,9445	H3F3B,TTR,ITM2B
Reactome Gene Sets	R-HSA-977225	Amyloid fiber formation	-2.6165964853	-0.2947742741	3/109	3021,7276,9445	H3F3B,TTR,ITM2B
GO Biological Processes	GO:0051222	positive regulation of protein transport	-2.4530552936	-0.2000558771	5/418	4192,4826,7545,22861,54543,5764,5962,2824	MDK,NNAT,ZIC1,NLRP1,TOMM7,PTN,RDX,GPM6B
GO Biological Processes	GO:0051222	positive regulation of protein transport	-2.4530552936	-0.2000558771	5/418	4192,4826,7545,22861,54543	MDK,NNAT,ZIC1,NLRP1,TOMM7
GO Biological Processes	GO:1904951	positive regulation of establishment of protein localization	-2.2936966182	-0.0977119785	5/456	4192,4826,7545,22861,54543	MDK,NNAT,ZIC1,NLRP1,TOMM7
GO Biological Processes	GO:1903829	positive regulation of cellular protein localization	-2.0913649519	-0.0017942508	4/324	5764,5962,7545,54543	PTN,RDX,ZIC1,TOMM7
GO Biological Processes	GO:1903827	regulation of cellular protein localization	-2.0416707398	0	5/525	2824,5764,5962,7545,54543	GPM6B,PTN,RDX,ZIC1,TOMM7
KEGG Pathway	hsa04150	mTOR signaling pathway	-2.2199711785	-0.0581504692	3/151	7976,9296,389541	FZD3,ATP6V1F,LAMTOR4
KEGG Pathway	hsa04150	mTOR signaling pathway	-2.2199711785	-0.0581504692	3/151	7976,9296,389541	FZD3,ATP6V1F,LAMTOR4
KEGG Pathway	hsa04390	Hippo signaling pathway	-2.1964077538	-0.0579272953	3/154	1490,3398,7976	CCN2,ID2,FZD3
KEGG Pathway	hsa04390	Hippo signaling pathway	-2.19641	-0.0579273	3/154	1490,3398,7976	CCN2,ID2,FZD3
Purple	Term
