# Supplementary material for: Loss of NARS1 impairs progenitor proliferation in cortical brain organoids and leads to microcephaly
Source: Nat Commun. 2020 Aug 12;11:4038. doi: 10.1038/s41467-020-17454-4 (PMC7424529; doi:10.1038/s41467-020-17454-4)
Supplement: Supplementary file 9 — Source Data 2 [file 41467_2020_17454_MOESM9_ESM.xlsx]

## Sheet: Fig 2
Fig 2. b	Ctrl			U1			U2			A1			A2
Relatively protein expression/normaized to b-actin	0.73	0.94	0.94	1.09	1.13	0.96	1.02	0.87	1.05	0.3	0.39	0.5	0.73	0.63	0.62
Fig 2. d	Ctrl			A1			A2
Asparaguny-tRNA synthetase activity	113	86.7	99.74	28.38	59.08	56.7	46.8	56.77	64.45
Fig 2. e (Enzyme acitvity)	RARS			KARS			TARS			NARS
A1	123	104	118	106	116	109	148	101	109	37	67	74
A2	120	145	130	128	114	134	131	146	101	61	74	64

## Sheet: Fig 3
Fig 3. c			1-5mm												5-15mm												>15mm
Numbers of COs	MIC-2116-D28-U		23	25	24	33	34	32	29	21	26	22	27	26	1	0	1	1	1	0	3	0	2	1	0	2	0	0	0	0	0	0	0	0	0	0	0	1
	MIC-2116-D52-U		5	4	3	6	8	4	5	3	6	8	7	6	12	21	22	20	19	19	18	16	17	22	24	20	0	1	2	0	0	1	2	1	0	1	1	2
	MIC-2116-D90-U		1	0	2	0	1	1	1	0	0	0	0	0	0	1	0	5	6	3	2	5	4	3	3	5	22	23	21	20	21	23	21	22	20	19	20	19
	MIC-2116-D28-A		32	20	24	26	22	20	21	26	23	26	23	28	2	1	1	1	2	3	6	5	5	7	4	5	0	0	0	0	0	0	0	0	1	0	0	1
	MIC-2116-D52-A		23	22	26	27	21	20	22	23	21	20	19	27	2	1	1	1	2	3	6	5	5	7	4	5	0	0	0	0	0	0	0	0	0	0	0	0
	MIC-2116-D90-A		20	19	18	17	16	16	17	19	15	13	12	12	5	8	9	6	4	6	7	4	5	7	8	6	1	0	0	0	0	2	5	3	1	1	0	2
Fig 3. h	U1												A1														U2												A2
Numbers of NRs	12	22	10	9	13	14	15	20	19	18	17	16	1	2	5	0	3	1	5	3	3	5	2	3	22	32	28	27	23	21	19	22	20	19	23	22	6	4	3	6	6	5	4	4	7	6	7	6
Fig 3. i	U1												A1														U2												A2
VZ-Diameter (um)_	50	40	30	43	28	31	52	48	42	39	41	29	10	12	9	0	0	0	12	6	4	3	5	3	41	33	21	23	31	29	32	41	29	31	30	28	11	12	9	8	10	12	10	9	9	8	9	12

## Sheet: Fig 4
Fig 4h		Unrelated Conrol												unaffected Control												Affected
CCND2 mRNA expression	pl	1	1	1	1	1	1	1	1	1	1	1	1	1	1	1	1	1	1	1	1	1	1	1	1	1	1	1	1	1	1	1	1	1	1	1	1
	ORG9	17.03	12.34	9.19	8.35	12.34	14.37	11.11	9.01	6.8	5.91	9.17	5.7	14.407	15.12	16.78	17.888	19.123	20.19	16.17	12.34	19.1	23.35	22.16	19.89	8.897	8.123	7.144	6.98	6.123	5.9	5.74	4.8	6.167	6.233	4.3	4.1
	ORG18	31.125	29.34	28.72	23.1	19.89	17.19	16.34	12.133	10.78	15.65	17.19	16.89	20.566	25.678	23.19	19.89	18.19	19	16	15.46	15.76	14.46	9.8	12.33	8.897	8.123	7.2	8.157	8.124	7.32	6.9	5.989	6.123	5.634	4.33	8.999
	ORG52	22.864	21	19.9	16.98	17.19	16.89	15.988	21.35	20.98	10.1	25.34	30.91	17.537	19.09	19.898	21.34	22.33	26.16	31.02	28.97	26.89	25.13	22.12	19.19	7.179	7.503	4.2	3.09	6.123	6.098	5.999	3.2789	4.3	5.6	6.898	7.34

## Sheet: Fig 5
Fig 5. b	unaffected												affected
% Ki67+ cells	31.01	30.22	28.79	27.93	26.455	25.34	24.13	30.17	31.09	31.22	31.24	30.96	6.4	5.43	6.12	6.33	5.93	5.92	5.15	5.78	4.98	3.11	3.42	6.09
Fig 5. e	Unaffected												affected
% PH3+ cells	39.192	43.21	44.32	43.22	39.1	49.12	46.33	44.33	46.7	49.8	47.88	48.51	9.1	6.98	10.98	4.33	11.98	12.11	4.33	11.78	7.89	10.98	11.98	11.65
Fig 5. i	unaffected												affected
%TBR2+ cells	19.64	18.93	19.33	18.32	18.89	18.45	19.23	19.42	19.45	18.65	17.56	16.98	12.05	12.37	12.34	12.11	14.56	14.67	12.01	11.45	14.09	13.11	12.96	11.09
Fig 5. j	unaffected												affected
%CTIP2+ cells	62.998	60.19	60.32	62.31	59.89	58.11	56.73	59.9	58.73	57.66	60.09	61.23	11.47	11.53	11.34	11.32	10.77	10	9.98	8.89	9.19	9.22	9.12	9.34

## Sheet: Supplementary Fig.2
Supplementary Fig. 2b
		U1			U2			A1			A2
	NPC	0.98	0.89	0.94	0.76	0.69	0.77	0.28	0.3	0.29	0.21	0.19	0.16
	COs-DIV18	0.78	0.81	0.88	0.41	0.45	0.42	0.69	0.71	0.74	0.45	0.59	0.41
	COs-DIV28	0.81	0.79	0.76	0.52	0.53	0.59	0.65	0.66	0.59	0.09	0.12	0.17

## Sheet: Supplementary Fig.3
Supplementary Fig. 3f						Supplementary Fig. 3a	Chr1q			Chr8q			Chr10p			Chr12p			Chr17q			Chr18q			Chr20q			ChrXp
	Days	NARS1				Ctrl	2	2	2	2	2	2	2	2	2	2	2	2	2	2	2	2	2	2	2	2	2	1	1	1
	0	1	0.98	0.953		MIC2116-2-1	1.878	1.869	1.889	2.244	2.122	2.098	2.205	2.122	2.003	2.347	2.233	2.011	1.987	1.898	1.911	2.014	2.032	2.016	1.882	1.898	1.902	1.082	1.09	0.98
	2	1.115	1.215	1.098		MIC-2116-3-1	2.235	2.211	2.098	2.188	2.176	2.098	2.257	2.086	2.11	2.305	2.018	1.988	1.891	1.922	1.908	2.158	2.098	2.201	2.005	2.001	2	1.036	1.023	1.1
	4	2.912	3.098	2.989		MIC-1433-3-1	2.345	2.113	2.211	2.344	2.211	2.076	2.202	2.122	2.063	2.378	2.201	2.19	2.158	2.098	2.168	2.102	2.09	2.086	2.08	2.011	2.098	0.899	0.988	0.936
	6	3.163	3.222	3.433		MIC-1433-4-1	1.782	1.833	1.908	2.165	2.176	2.109	2.335	2.234	2.199	2.373	2.233	2.198	2.102	1.985	2.033	2.005	1.988	1.897	2.06	2.07	1.998	1.101	1.1	0.987
	9	4.224	4.345	4.421
	16	2.631	2.567	2.489
	21	3.643	3.421	3.211
	28	1.989	2.098	2.133		Supplementary Fig. 3i	U2			A2
	35	0.887	1.23	0.965		Edu+/Hoechst%	81	72	76	18	22	26
	42	0.838	0.879	0.794
	Days	PAX6
	0	1	0.98	0.953
	2	6.043	5.988	5.898
	4	41.529	40.988	40.9132
	6	33.008	32.332	31.987
	9	20.152	19.989	20.098
	16	1.565	1.432	1.343
	21	3.301	3.29	3.211
	28	2.785	2.763	2.689
	35	0.244	0.213	0.209
	42	0.236	0.213	0.198
	Days	STMN2
	0	1	0.98	0.953
	2	6.833	6.323	6.109
	4	17.088	16.89	15.92
	6	31.435	30.98	29.878
	9	24.169	23.09	23.199
	16	74.017	73.98	72.198
	21	23.685	22.31	20.91
	28	1282.71	989.1	1323.91
	35	404.96	402.11	497.89
	42	550.98	523.22	518.98

## Sheet: Supplementary Fig.4
Supplementary Fig.4c
		U2												A2
	Length of ac-Tub strand	52.6699	65.8771	54.5936	59.8756	55.9421	53.8769	52.6862	51.0946	60.4497	54.9762	59.1091	59.2032	20.078	21.6379	19.7058	17.8945	19.0512	20.2052	20.445	21.2408	18.0326	16.958	15.4613	12.0936
Supplementary Fig.4d		U1			A1			U2			A2
	MAP2	447.466	410.232	406.122	106.122	106.844	96.087	398.654	360.11	409.178	87.693	86.123	82.111
	PAX6	63.298	53.144	61.398	51.309	46.788	43.222	71.332	77.989	83.144	36.322	35.132	45.09

## Sheet: Supplementary Fig.8
			U												A1												A2
	Supplementary Fig. 8a
	Ki67	pl	1	1	1	1	1	1	1	1	1	1	1	1	1	1	1	1	1	1	1	1	1	1	1	1	1	1	1	1	1	1	1	1	1	1	1	1
		ORG9	3.183	3.091	2.998	2.677	2.988	3.101	3.131	3.098	3.333	3.233	3.212	3.198	3.983	3.991	3.998	3.677	3.988	3.901	3.931	3.898	3.933	3.833	3.862	3.898	2.435	2.345	2.414	2.521	2.233	1.998	2.334	2.456	2.432	2.212	2.327	1.879
		ORG18	9.419	9.322	9.312	9.333	9.456	9.565	9.666	9.323	9.198	9.222	9.078	9.189	3.004	3.988	3.154	3.098	3.876	3.977	3.56	3.064	3.121	3.322	3.098	3.134	1.93	1.98	1.873	1.923	1.922	1.98	1.97	1.96	1.89	1.94	1.987	1.921
		ORG52	4.89	5.123	5.233	5.124	5.111	5.549	5.533	5.124	5.224	5.767	5.169	5.245	4.417	4.233	4.256	4.065	4.14	3.989	3.907	4.019	4.111	4.233	3.908	4.1	2.01	2.133	2	2.134	2.156	2.234	2.334	2.213	2.12	2.09	2.01	1.12
	MEIS2		U												A1												A2
		pl	1	1	1	1	1	1	1	1	1	1	1	1	1	1	1	1	1	1	1	1	1	1	1	1	1	1	1	1	1	1	1	1	1	1	1	1
		ORG9	68.074	56.133	60.091	60.122	59.12	52.11	62.32	61.35	66.98	66.77	69.9	75.12	28.196	22.123	29.98	23.21	26.122	22.12	29.9	25.23	29.98	22.13	21.33	20.12	21.901	20.111	19.98	19.78	18.68	19.23	18.233	16.79	20.34	17.87	18.98	17.32
		ORG18	40.937	48.322	46.123	45.23	45.2	41.9	41.32	52	53.19	59.989	58.093	57.988	36.78	37.12	39.89	35.12	40.12	33.22	34.14	33.23	33.445	40.58	29.129	32.12	38.597	37.222	32.158	31.56	30.67	35.76	36.79	29.1	28.34	26.75	31.28	34.45
		ORG52	54.754	50.23	53.21	46.67	49.1	59.12	53.12	50.49	49.988	46.56	44.32	43.19	20.267	18.988	20.233	20.11	18.989	22.333	26.898	20.233	19.333	15.679	21.23	21.98	17.526	10.189	19.12	17.122	11.23	10.11	12.23	18.67	14.45	12.14	10.98	16.123
		U1													A1
	Ki67	Supplementary Fig. 8c	52.6699	45.8771	54.5936	49.8756	45.9421	45.8769	46.6862	46.0946	47.4497	54.9762	59.1091	59.2032	10.9078	10.1638	8.78706	10.7448	11.0512	10.2052	11.0145	11.4241	10.8033	10.6896	9.36128	10.0936
	CC3	Supplementary Fig. 8d	3.7608	3.7608	2.56346	2.90008	2.76525	2.42125	3.74856	3.60535	3.50132	3.32948	2.81348	2.85766	51.5809	46.2193	41.978	42.4711	38.884	37.1946	51.8706	48.9024	50.0394	46.5994	44.6242	42.0375
	CTIP2	Supplementary Fig. 8f	32.998	32	29.32	26.31	24.89	28.11	26.73	30.9	28.73	17.66	30.09	31.23	15.47	14.53	13.34	11.32	13.77	10	19.98	12.89	14.19	13.22	14.12	12.34
